# Supplementary material for: Diaqua­bis­(nitrato-κO)bis­(pyridine-κN)manganese(II)
Source: Acta Crystallogr Sect E Struct Rep Online. 2012 Dec 5;69(Pt 1):m9. doi: 10.1107/S1600536812049161 (PMC3588364; doi:10.1107/S1600536812049161)
Supplement: Supplementary file 1 [file e-69-000m9-sup1.cif]

##############################################################################
#                                                                            #
# This CIF contains the data in a paper accepted for publication in          #
# Acta Crystallographica Section E. It conforms to the requirements of       #
# Notes for Authors for Acta Crystallographica Section E, and has been       #
# peer reviewed under the auspices of the IUCr Commission on Journals.       #
#                                                                            #
# Full details of the Crystallographic Information File format               #
# are given in the paper "The Crystallographic Information File (CIF):       #
# a New Standard Archive File for Crystallography" by S. R. Hall, F. H.      #
# Allen and I. D. Brown [Acta Cryst. (1991), A47, 655-685].                  #
#                                                                            #
# The current version of the core CIF dictionary is obtainable from          #
# ftp://ftp.iucr.org/pub/cif_core.dic.                                       #
#                                                                            #
# Software is freely available for graphical display of the structure(s)     #
# in this CIF. For information consult the CIF software page                 #
# http://www.iucr.org/resources/cif/software.                                #
#                                                                            #
# This file may be used for bona fide research purposes within the           #
# scientific community so long as proper attribution is given to the journal # 
# article from which it was obtained.                                        #
#                                                                            #
##############################################################################
data_I
_audit_creation_method     SHELXL-97
_chemical_name_systematic
;
Diaquabis(nitrato-\k<i>O</i>)bis(pyridine-\k<i>N</i>)manganese(II)
;
_chemical_name_common     ?
_chemical_formula_moiety     'C10 H14 Mn N4 O8'
_chemical_formula_sum     'C10 H14 Mn N4 O8'
_chemical_formula_iupac     '[Mn (N O3)2 (C5 H5 N)2 (H2 O)2]'
_chemical_formula_weight     373.19
_chemical_melting_point     373
_symmetry_cell_setting     monoclinic
_symmetry_space_group_name_H-M     'P 21/c'
_symmetry_space_group_name_Hall     '-P 2ybc'
loop_
    _symmetry_equiv_pos_as_xyz
    'x, y, z'
    '-x, y+1/2, -z+1/2'
    '-x, -y, -z'
    'x, -y-1/2, z-1/2'
_cell_length_a     8.8988(7)
_cell_length_b     11.8668(10)
_cell_length_c     7.5950(6)
_cell_angle_alpha     90.00
_cell_angle_beta     107.5000(10)
_cell_angle_gamma     90.00
_cell_volume     764.91(11)
_cell_formula_units_Z     2
_cell_measurement_reflns_used     6452
_cell_measurement_theta_min     2.40
_cell_measurement_theta_max     30.49
_cell_measurement_temperature     100(2)
_exptl_crystal_description     block
_exptl_crystal_colour     colourless
_exptl_crystal_size_max     0.43
_exptl_crystal_size_mid     0.39
_exptl_crystal_size_min     0.39
_exptl_crystal_density_diffrn     1.620
_exptl_crystal_density_meas     ?
_exptl_crystal_density_method     'not measured'
_exptl_crystal_F_000     382
_exptl_absorpt_coefficient_mu     0.910
_exptl_absorpt_correction_type     multi-scan
_exptl_absorpt_process_details     '(SADABS in SAINT-Plus; Bruker, 2003)'
_exptl_absorpt_correction_T_min     0.583
_exptl_absorpt_correction_T_max     0.701
_exptl_special_details     ?
_diffrn_ambient_temperature     100(2)
_diffrn_radiation_type     MoK\a
_diffrn_radiation_wavelength     0.71073
_diffrn_radiation_source     'fine-focus sealed tube'
_diffrn_radiation_monochromator     graphite
_diffrn_measurement_device_type     'Bruker SMART APEX CCD'
_diffrn_measurement_method     '\w scans'
_diffrn_detector_area_resol_mean     ?
_diffrn_reflns_number     6644
_diffrn_reflns_av_R_equivalents     0.0156
_diffrn_reflns_av_sigmaI/netI     0.0139
_diffrn_reflns_theta_min     2.40
_diffrn_reflns_theta_max     28.28
_diffrn_reflns_theta_full     28.28
_diffrn_measured_fraction_theta_max     1.000
_diffrn_measured_fraction_theta_full     1.000
_diffrn_reflns_limit_h_min     -11
_diffrn_reflns_limit_h_max     11
_diffrn_reflns_limit_k_min     -13
_diffrn_reflns_limit_k_max     15
_diffrn_reflns_limit_l_min     -10
_diffrn_reflns_limit_l_max     10
_diffrn_standards_number     0
_diffrn_standards_interval_count     ?
_diffrn_standards_interval_time     ?
_diffrn_standards_decay_%     ?
_refine_special_details
;
Refinement of <i>F</i>^2^ against ALL reflections. The weighted <i>R</i>-factor
<i>wR</i> and goodness of fit <i>S</i> are based on <i>F</i>^2^, conventional
<i>R</i>-factors <i>R</i> are based on <i>F</i>, with <i>F</i> set to zero for
negative <i>F</i>^2^. The threshold expression of <i>F</i>^2^ >
\s(<i>F</i>^2^) is used only for calculating <i>R</i>-factors(gt) <i>etc</i>.
and is not relevant to the choice of reflections for refinement.
<i>R</i>-factors based on <i>F</i>^2^ are statistically about twice as large
as those based on <i>F</i>, and <i>R</i>- factors based on ALL data will be
even larger.
;
_reflns_number_total     1897
_reflns_number_gt     1817
_reflns_threshold_expression     I>2\s(I)
_refine_ls_structure_factor_coef     Fsqd
_refine_ls_matrix_type     full
_refine_ls_R_factor_all     0.0236
_refine_ls_R_factor_gt     0.0227
_refine_ls_wR_factor_gt     0.0627
_refine_ls_wR_factor_ref     0.0635
_refine_ls_goodness_of_fit_ref     1.076
_refine_ls_restrained_S_all     1.076
_refine_ls_number_reflns     1897
_refine_ls_number_parameters     112
_refine_ls_number_restraints     2
_refine_ls_hydrogen_treatment     mixed
_refine_ls_weighting_scheme     calc
_refine_ls_weighting_details
         'calc w=1/[\s^2^(Fo^2^)+(0.0364P)^2^+0.2526P] where P=(Fo^2^+2Fc^2^)/3'
_atom_sites_solution_hydrogens     geom
_atom_sites_solution_primary     direct
_atom_sites_solution_secondary     difmap
_refine_ls_shift/su_max     0.000
_refine_ls_shift/su_mean     0.000
_refine_diff_density_max     0.338
_refine_diff_density_min     -0.300
_refine_ls_extinction_method     none
_refine_ls_extinction_coef     ?
loop_
    _atom_type_symbol
    _atom_type_description
    _atom_type_scat_dispersion_real
    _atom_type_scat_dispersion_imag
    _atom_type_scat_source
    'C' 'C' 0.0033 0.0016
                         'International Tables Vol C Tables 4.2.6.8 and 6.1.1.4'
    'H' 'H' 0.0000 0.0000
                         'International Tables Vol C Tables 4.2.6.8 and 6.1.1.4'
    'N' 'N' 0.0061 0.0033
                         'International Tables Vol C Tables 4.2.6.8 and 6.1.1.4'
    'O' 'O' 0.0106 0.0060
                         'International Tables Vol C Tables 4.2.6.8 and 6.1.1.4'
    'Mn' 'Mn' 0.3368 0.7283
                         'International Tables Vol C Tables 4.2.6.8 and 6.1.1.4'
_computing_data_collection     '<i>SMART</i> (Bruker, 2002)'
_computing_cell_refinement     '<i>SAINT-Plus</i> (Bruker, 2002)'
_computing_data_reduction     '<i>SAINT-Plus</i> (Bruker, 2002)'
_computing_structure_solution     '<i>SHELXTL</i> (Sheldrick, 2008)'
_computing_structure_refinement     '<i>SHELXTL</i> (Sheldrick, 2008)'
_computing_molecular_graphics     '<i>SHELXTL</i> (Sheldrick, 2008)'
_computing_publication_material     '<i>publCIF</i> (Westrip, 2010)'
loop_
    _atom_site_type_symbol
    _atom_site_label
    _atom_site_fract_x
    _atom_site_fract_y
    _atom_site_fract_z
    _atom_site_U_iso_or_equiv
    _atom_site_adp_type
    _atom_site_calc_flag
    _atom_site_refinement_flags
    _atom_site_occupancy
    _atom_site_symmetry_multiplicity
    _atom_site_disorder_assembly
    _atom_site_disorder_group
    C C1 0.73516(12) 0.28979(9) 0.04145(16) 0.0191(2) Uani d . 1 1 . .
    H H1 0.6397 0.2500 -0.0121 0.023 Uiso calc R 1 1 . .
    C C2 0.87624(13) 0.23034(10) 0.08651(17) 0.0225(2) Uani d . 1 1 . .
    H H2 0.8768 0.1517 0.0636 0.027 Uiso calc R 1 1 . .
    C C3 1.01597(13) 0.28769(10) 0.16539(17) 0.0217(2) Uani d . 1 1 . .
    H H3 1.1140 0.2491 0.1975 0.026 Uiso calc R 1 1 . .
    C C4 1.01000(13) 0.40250(10) 0.19649(16) 0.0209(2) Uani d . 1 1 . .
    H H4 1.1038 0.4440 0.2507 0.025 Uiso calc R 1 1 . .
    C C5 0.86473(13) 0.45545(9) 0.14696(15) 0.0185(2) Uani d . 1 1 . .
    H H5 0.8614 0.5342 0.1681 0.022 Uiso calc R 1 1 . .
    Mn Mn1 0.5000 0.5000 0.0000 0.01221(8) Uani d S 1 2 . .
    N N1 0.72797(10) 0.40102(8) 0.07038(12) 0.01619(18) Uani d . 1 1 . .
    N N2 0.62538(9) 0.58526(7) 0.40827(11) 0.01339(17) Uani d . 1 1 . .
    O O1 0.38723(9) 0.37524(6) 0.12260(10) 0.01650(16) Uani d D 1 1 . .
    H H1A 0.3806(18) 0.3081(12) 0.085(2) 0.025 Uiso d D 1 1 . .
    H H1B 0.3892(18) 0.3773(14) 0.2317(19) 0.025 Uiso d D 1 1 . .
    O O2 0.58830(9) 0.61467(7) 0.23972(10) 0.01857(17) Uani d . 1 1 . .
    O O3 0.64860(10) 0.48619(6) 0.45430(12) 0.01931(17) Uani d . 1 1 . .
    O O4 0.63944(9) 0.66239(6) 0.52668(10) 0.01668(16) Uani d . 1 1 . .
loop_
    _atom_site_aniso_label
    _atom_site_aniso_U_11
    _atom_site_aniso_U_22
    _atom_site_aniso_U_33
    _atom_site_aniso_U_12
    _atom_site_aniso_U_13
    _atom_site_aniso_U_23
    C1 0.0167(5) 0.0158(5) 0.0234(5) -0.0013(4) 0.0042(4) -0.0019(4)
    C2 0.0206(5) 0.0153(5) 0.0303(6) 0.0011(4) 0.0057(4) -0.0027(4)
    C3 0.0162(5) 0.0206(5) 0.0273(6) 0.0029(4) 0.0051(4) 0.0010(4)
    C4 0.0161(5) 0.0202(5) 0.0242(5) -0.0024(4) 0.0026(4) -0.0007(4)
    C5 0.0187(5) 0.0141(5) 0.0212(5) -0.0015(4) 0.0039(4) -0.0013(4)
    Mn1 0.01386(13) 0.01072(13) 0.01179(12) -0.00029(7) 0.00348(9) -0.00047(7)
    N1 0.0160(4) 0.0152(4) 0.0171(4) -0.0005(3) 0.0046(3) -0.0003(3)
    N2 0.0134(4) 0.0130(4) 0.0136(4) -0.0001(3) 0.0037(3) -0.0008(3)
    O1 0.0238(4) 0.0131(4) 0.0138(3) -0.0021(3) 0.0075(3) -0.0013(3)
    O2 0.0277(4) 0.0160(4) 0.0107(3) -0.0003(3) 0.0038(3) 0.0001(3)
    O3 0.0250(4) 0.0122(4) 0.0199(4) 0.0026(3) 0.0055(3) 0.0022(3)
    O4 0.0240(4) 0.0134(4) 0.0122(3) -0.0010(3) 0.0049(3) -0.0025(3)
_geom_special_details
;
All e.s.d.'s (except the e.s.d. in the dihedral angle between two l.s. planes)
are estimated using the full covariance matrix. The cell e.s.d.'s are taken
into account individually in the estimation of e.s.d.'s in distances, angles
and torsion angles; correlations between e.s.d.'s in cell parameters are only
used when they are defined by crystal symmetry. An approximate (isotropic)
treatment of cell e.s.d.'s is used for estimating e.s.d.'s involving l.s.
planes.
;
loop_
    _geom_bond_atom_site_label_1
    _geom_bond_atom_site_label_2
    _geom_bond_site_symmetry_2
    _geom_bond_distance
    _geom_bond_publ_flag
    C1 N1 . 1.3428(14) ?
    C1 C2 . 1.3902(15) ?
    C1 H1 . 0.9500 ?
    C2 C3 . 1.3856(16) ?
    C2 H2 . 0.9500 ?
    C3 C4 . 1.3864(16) ?
    C3 H3 . 0.9500 ?
    C4 C5 . 1.3839(15) ?
    C4 H4 . 0.9500 ?
    C5 N1 . 1.3457(13) ?
    C5 H5 . 0.9500 ?
    Mn1 O1 . 2.1513(8) ?
    Mn1 O1 3_665 2.1514(8) ?
    Mn1 O2 3_665 2.2189(7) ?
    Mn1 O2 . 2.2189(7) ?
    Mn1 N1 3_665 2.2646(9) ?
    Mn1 N1 . 2.2646(9) ?
    N2 O3 . 1.2262(11) ?
    N2 O4 . 1.2627(11) ?
    N2 O2 . 1.2710(11) ?
    O1 H1A . 0.843(13) ?
    O1 H1B . 0.824(13) ?
loop_
    _geom_angle_atom_site_label_1
    _geom_angle_atom_site_label_2
    _geom_angle_atom_site_label_3
    _geom_angle_site_symmetry_1
    _geom_angle_site_symmetry_3
    _geom_angle
    _geom_angle_publ_flag
    N1 C1 C2 . . 122.85(10) ?
    N1 C1 H1 . . 118.6 ?
    C2 C1 H1 . . 118.6 ?
    C3 C2 C1 . . 118.93(10) ?
    C3 C2 H2 . . 120.5 ?
    C1 C2 H2 . . 120.5 ?
    C2 C3 C4 . . 118.74(10) ?
    C2 C3 H3 . . 120.6 ?
    C4 C3 H3 . . 120.6 ?
    C5 C4 C3 . . 118.71(10) ?
    C5 C4 H4 . . 120.6 ?
    C3 C4 H4 . . 120.6 ?
    N1 C5 C4 . . 123.30(10) ?
    N1 C5 H5 . . 118.3 ?
    C4 C5 H5 . . 118.3 ?
    O1 Mn1 O1 . 3_665 180.0 ?
    O1 Mn1 O2 . 3_665 80.61(3) ?
    O1 Mn1 O2 3_665 3_665 99.39(3) ?
    O1 Mn1 O2 . . 99.39(3) ?
    O1 Mn1 O2 3_665 . 80.61(3) ?
    O2 Mn1 O2 3_665 . 180.00(3) ?
    O1 Mn1 N1 . 3_665 87.58(3) ?
    O1 Mn1 N1 3_665 3_665 92.42(3) ?
    O2 Mn1 N1 3_665 3_665 93.06(3) ?
    O2 Mn1 N1 . 3_665 86.94(3) ?
    O1 Mn1 N1 . . 92.42(3) ?
    O1 Mn1 N1 3_665 . 87.58(3) ?
    O2 Mn1 N1 3_665 . 86.94(3) ?
    O2 Mn1 N1 . . 93.06(3) ?
    N1 Mn1 N1 3_665 . 180.0 ?
    C1 N1 C5 . . 117.46(9) ?
    C1 N1 Mn1 . . 123.68(7) ?
    C5 N1 Mn1 . . 118.85(7) ?
    O3 N2 O4 . . 121.32(9) ?
    O3 N2 O2 . . 121.39(9) ?
    O4 N2 O2 . . 117.29(8) ?
    Mn1 O1 H1A . . 119.7(11) ?
    Mn1 O1 H1B . . 122.9(11) ?
    H1A O1 H1B . . 110.5(15) ?
    N2 O2 Mn1 . . 125.36(6) ?
loop_
    _geom_hbond_atom_site_label_D
    _geom_hbond_atom_site_label_H
    _geom_hbond_atom_site_label_A
    _geom_hbond_site_symmetry_A
    _geom_hbond_distance_DH
    _geom_hbond_distance_HA
    _geom_hbond_distance_DA
    _geom_hbond_angle_DHA
    O1 H1B O4 3_666 0.824(13) 1.984(14) 2.7805(11) 162.5(16)
    O1 H1A O2 2_645 0.843(13) 2.627(15) 3.2504(11) 131.8(13)
    O1 H1A O4 2_645 0.843(13) 1.910(13) 2.7495(11) 174.0(15)
data_global
_journal_date_recd_electronic     2012-11-20
_journal_date_accepted     2012-11-29
_journal_name_full     'Acta Crystallographica, Section E'
_journal_year     2013
_journal_volume     69
_journal_issue      1
_journal_page_first     m9
_journal_page_last     m9
_journal_paper_category     QM
_journal_paper_doi     10.1107/S1600536812049161
_journal_coeditor_code     BR2215
_publ_contact_author_name     'Shahid, Muhammad'
_publ_contact_author_address
;
Department of Chemistry
Quaid-I-Azam University
Islamabd 45320
Pakistan
;
_publ_contact_author_email     'mkhawarrauf@yahoo.co.uk, shahid_chme@yahoo.com'
_publ_contact_author_fax     ?
_publ_contact_author_phone     ?
_publ_section_title
;
Diaquabis(nitrato-\k<i>O</i>)bis(pyridine-\k<i>N</i>)manganese(II)
;
loop_
    _publ_author_name
    _publ_author_address
    'Alam, Naveed'
;
Department of Chemistry
Quaid-i-Azam University
Islamabad 45320
Pakistan
;
    'Shahid, Muhammad'
;
Department of Chemistry
Quaid-i-Azam University
Islamabad 45320
Pakistan
;
    'Rauf, M. Khawar'
;
Department of Chemistry
Quaid-i-Azam University
Islamabad 45320
Pakistan
;
_publ_section_synopsis     .
_iucr_refine_instructions_details
;
TITL 06mz418m
CELL 0.71073  10.4688   11.6327   12.8300   78.6720   87.6086   67.5712
ZERR    2.00   0.0012    0.0014    0.0015    0.0029    0.0029    0.0026
LATT 1
SFAC C  H  N  O  S  Cu
UNIT 48 74 8 17 2 2
L.S. 19
ACTA
BOND $H
FMAP 2
PLAN 15
CONF
HTAB O9 O4_$3
HTAB O9 O3_$3
HTAB O9 O6
HTAB O8 O8_$4
HTAB O8 O6
HTAB O8 O3_$3
HTAB O7 O3_$2
HTAB O7 O5
HTAB O6 O8
HTAB O6 O4_$3
HTAB O6 O6_$1
HTAB O5 O4_$3
HTAB O5 O6_$1
EQIV $4 -x, -y+1, -z
EQIV $3 x, y-1, z
EQIV $2 x+1, y-1, z
EQIV $1 -x+1, -y+1, -z
HTAB
SHEL 99 0.75
SIZE 0.40 0.45 0.60
WGHT  0.057300  1.491100
BASF   0.21100
FVAR  0.680880  0.392530
TEMP -173.5
C1     1   0.759900  1.000044  0.580908 11.000000  0.022940  0.020470 =
           0.018630 -0.004600 -0.000370 -0.008730
AFIX 43
H1     2   0.759372  0.926262  0.628102 11.000000 -1.200000
AFIX 0
C2     1   0.864103  1.042607  0.593538 11.000000  0.020120  0.029410 =
           0.022010 -0.009910 -0.001200 -0.009460
AFIX 43
H2     2   0.932884  0.998439  0.648809 11.000000 -1.200000
AFIX 0
C3     1   0.868025  1.149709  0.525491 11.000000  0.018690  0.027510 =
           0.027440 -0.013100  0.004660 -0.010590
C4     1   0.768016  1.207016  0.443553 11.000000  0.027570  0.026880 =
           0.024650 -0.003510  0.001860 -0.014490
AFIX 43
H4     2   0.769183  1.278380  0.393245 11.000000 -1.200000
AFIX 0
C5     1   0.666523  1.159676  0.435480 11.000000  0.027790  0.028460 =
           0.019770 -0.000240 -0.002760 -0.016170
AFIX 43
H5     2   0.599032  1.199897  0.378882 11.000000 -1.200000
AFIX 0
C6     1   0.975462  1.203040  0.539853 11.000000  0.025910  0.034060 =
           0.041140 -0.012590  0.000760 -0.016630
AFIX 137
H6F    2   0.933829  1.277475  0.572906 11.000000 -1.500000
H6E    2   1.010043  1.227761  0.470364 11.000000 -1.500000
H6D    2   1.052265  1.138507  0.585615 11.000000 -1.500000
AFIX 0
C7     1   0.677095  0.724804  0.505218 11.000000  0.037070  0.024500 =
           0.017640 -0.001490 -0.001700 -0.014460
AFIX 43
H7     2   0.645307  0.712467  0.575387 11.000000 -1.200000
AFIX 0
C8     1   0.765577  0.620925  0.467787 11.000000  0.047800  0.023080 =
           0.023450 -0.001320 -0.000970 -0.013750
AFIX 43
H8     2   0.794321  0.539243  0.512296 11.000000 -1.200000
AFIX 0
C9     1   0.813581  0.634624  0.364663 11.000000  0.031570  0.026690 =
           0.024060 -0.005550 -0.002640 -0.011080
C10    1   0.907323  0.522993  0.319532 11.000000  0.061630  0.028690 =
           0.036290 -0.009070  0.004750 -0.006710
AFIX 137
H10A   2   0.854779  0.473559  0.304961 11.000000 -1.500000
H10B   2   0.983384  0.469470  0.370905 11.000000 -1.500000
H10C   2   0.944913  0.553183  0.253310 11.000000 -1.500000
AFIX 0
C11    1   0.769983  0.756825  0.305313 11.000000  0.023790  0.027800 =
           0.018430 -0.004580  0.000550 -0.012790
AFIX 43
H11    2   0.801468  0.771503  0.235308 11.000000 -1.200000
AFIX 0
C12    1   0.680805  0.857526  0.347587 11.000000  0.020250  0.025790 =
           0.019030 -0.001380 -0.000910 -0.011760
AFIX 43
H12    2   0.651696  0.940240  0.304826 11.000000 -1.200000
AFIX 0
C13    1   0.433360  0.865080  0.202023 11.000000  0.021210  0.023530 =
           0.022170 -0.004360 -0.000670 -0.010630
AFIX 43
H13    2   0.387007  0.949028  0.213839 11.000000 -1.200000
AFIX 0
C14    1   0.429617  0.764620  0.279219 11.000000  0.022110  0.027540 =
           0.017790 -0.005080  0.000230 -0.014480
AFIX 43
H14    2   0.381073  0.780618  0.342390 11.000000 -1.200000
AFIX 0
C15    1   0.496273  0.641349  0.264526 11.000000  0.033260  0.026160 =
           0.018710 -0.001740 -0.003190 -0.014770
C16    1   0.567366  0.624683  0.171399 11.000000  0.053320  0.021950 =
           0.023440 -0.005700  0.005370 -0.010340
AFIX 43
H16    2   0.616566  0.541618  0.158475 11.000000 -1.200000
AFIX 0
C17    1   0.566657  0.728720  0.097506 11.000000  0.042860  0.029650 =
           0.018320 -0.005330  0.006230 -0.011670
AFIX 43
H17    2   0.615592  0.714964  0.034153 11.000000 -1.200000
AFIX 0
C18    1   0.493397  0.530347  0.346616 11.000000  0.062390  0.029290 =
           0.022660 -0.001300  0.006530 -0.023110
AFIX 137
H18A   2   0.573491  0.499961  0.396050 11.000000 -1.500000
H18B   2   0.496662  0.461980  0.311179 11.000000 -1.500000
H18C   2   0.408168  0.556904  0.386013 11.000000 -1.500000
AFIX 0
C19    1   0.739385  1.023344  0.092835 11.000000  0.025890  0.026190 =
           0.020110 -0.001020 -0.001240 -0.015660
AFIX 43
H19    2   0.669212  1.096656  0.110519 11.000000 -1.200000
AFIX 0
C20    1   0.874761  0.991607  0.127151 11.000000  0.029030  0.034100 =
           0.020800 -0.000630 -0.003480 -0.021130
AFIX 43
H20    2   0.895821  1.042758  0.167574 11.000000 -1.200000
AFIX 0
C21    1   0.979163  0.885173  0.102347 11.000000  0.021220  0.037670 =
           0.017490  0.003220 -0.001580 -0.014690
C22    1   0.942767  0.815811  0.040636 11.000000  0.023240  0.035810 =
           0.025230 -0.005900 -0.000420 -0.007770
AFIX 43
H22    2   1.011255  0.743043  0.020716 11.000000 -1.200000
AFIX 0
C23    1   0.805381  0.853943  0.008429 11.000000  0.028040  0.033800 =
           0.022310 -0.006520 -0.004440 -0.013420
AFIX 43
H23    2   0.782185  0.806710 -0.034873 11.000000 -1.200000
AFIX 0
C24    1   1.126422  0.844841  0.141987 11.000000  0.023530  0.046940 =
           0.027780 -0.000850 -0.002400 -0.016160
AFIX 137
H24A   2   1.147825  0.920124  0.140522 11.000000 -1.500000
H24B   2   1.189278  0.791754  0.096156 11.000000 -1.500000
H24C   2   1.137840  0.796440  0.215038 11.000000 -1.500000
AFIX 0
Cu1    6   0.500000  1.000000  0.500000 10.500000  0.021210  0.022050 =
           0.016870 -0.004540 -0.000150 -0.012660
Cu2    6   0.500000  1.000000  0.000000 10.500000  0.019780  0.023990 =
           0.017560  0.001350 -0.003550 -0.010980
N1     3   0.659650  1.058937  0.504619 11.000000  0.022870  0.024780 =
           0.015780 -0.005950  0.000510 -0.012690
N2     3   0.633202  0.843844  0.446670 11.000000  0.023680  0.023290 =
           0.016340 -0.002550 -0.002810 -0.014120
N3     3   0.500203  0.847890  0.111141 11.000000  0.021260  0.023590 =
           0.017840 -0.002740 -0.004060 -0.010260
N4     3   0.703876  0.954438  0.035654 11.000000  0.022080  0.024210 =
           0.017170  0.000300 -0.001470 -0.011880
O1     4   0.443192  1.114650  0.320763 11.000000  0.031080  0.029480 =
           0.013000 -0.000240 -0.003030 -0.014530
O2     4   0.429659  1.137174  0.130990 11.000000  0.033120  0.031930 =
           0.014920 -0.006930  0.001540 -0.014330
O3     4   0.243797  1.274269  0.218965 11.000000  0.025010  0.046140 =
           0.031500 -0.004580  0.001050 -0.000360
O4     4   0.464058  1.296898  0.207105 11.000000  0.057120  0.028890 =
           0.037320  0.007660 -0.022340 -0.028180
O5     4   0.724729  0.304337  0.143832 11.000000  0.051620  0.038640 =
           0.054030 -0.001080 -0.012140 -0.013150
AFIX 3
H5A    2   0.700743  0.351859  0.082643 11.000000 -1.500000
H5B    2   0.652948  0.295637  0.171433 11.000000 -1.500000
AFIX 0
O6     4   0.367368  0.517233  0.054806 11.000000  0.077310  0.050000 =
           0.040950  0.000660 -0.002290 -0.026000
AFIX 3
H6A    2   0.410297  0.501078 -0.000760 10.500000 -1.500000
H6B    2   0.403414  0.446686  0.097228 11.000000 -1.500000
H6C    2   0.290500  0.514719  0.039934 10.500000 -1.500000
AFIX 0
O7     4   0.995966  0.214554  0.247933 11.000000  0.057740  0.056230 =
           0.049190  0.017390 -0.012330 -0.025990
AFIX 3
H7A    2   0.929325  0.263166  0.205444 11.000000 -1.500000
H7B    2   1.055194  0.244916  0.222833 11.000000 -1.500000
AFIX 0
O8     4   0.130599  0.462987  0.039674 11.000000  0.066060  0.088800 =
           0.123440  0.049780 -0.044320 -0.044500
AFIX 3
H8A    2   0.110878  0.472172  0.102686 11.000000 -1.500000
H8B    2   0.184152  0.502675  0.026074 10.500000 -1.500000
H8C    2   0.050677  0.484394  0.012473 10.500000 -1.500000
AFIX 0
O9     4   0.199963  0.532695  0.270408 21.000000  0.048820  0.043560 =
           0.045480 -0.016980  0.000660 -0.017390
AFIX 3
H9A    2   0.231121  0.563999  0.215145 21.000000 -1.500000
H9B    2   0.216617  0.459304  0.259048 21.000000 -1.500000
AFIX 0
S3     5   0.394675  1.205215  0.219368 11.000000  0.023150  0.020660 =
           0.014700 -0.002630 -0.003250 -0.009860
HKLF 5
END
;
