# Supplementary material for: Diaqua­bis­(nitrato-κO)bis­(pyridine-κN)manganese(II)
Source: Acta Crystallogr Sect E Struct Rep Online. 2012 Dec 5;69(Pt 1):m9. doi: 10.1107/S1600536812049161 (PMC3588364; doi:10.1107/S1600536812049161)
Supplement: Supplementary file 2 [file e-69-000m9-Isup2.hkl]

# 
# h,k,l, Fc-squared, Fo-squared, sigma(Fo-squared) and status flag 
# 
data_I
_shelx_title ' 06mz418m1 in P2(1)/c' 
_shelx_refln_list_code          4 
_shelx_F_calc_maximum       99.88 
_exptl_crystal_F_000       382.00 
_reflns_d_resolution_high  0.7500 
 
loop_ 
 _symmetry_equiv_pos_as_xyz 
 'x, y, z' 
 '-x, y+1/2, -z+1/2' 
 '-x, -y, -z' 
 'x, -y-1/2, z-1/2' 
 
_cell_length_a     8.8988 
_cell_length_b    11.8668 
_cell_length_c     7.5950 
_cell_angle_alpha  90.000 
_cell_angle_beta  107.500 
_cell_angle_gamma  90.000 
 
_shelx_F_squared_multiplier     1.000 
 
loop_ 
 _refln_index_h 
 _refln_index_k 
 _refln_index_l 
 _refln_F_squared_calc 
 _refln_F_squared_meas 
 _refln_F_squared_sigma 
 _refln_observed_status 
   1   0   0     6692.93     5465.60    239.61 o 
   2   0   0     1801.20     1838.69     22.49 o 
   3   0   0     2219.57     2281.01     22.71 o 
   4   0   0      862.20      855.57     18.27 o 
   5   0   0       13.29       15.67      0.58 o 
   6   0   0      707.39      743.63     11.06 o 
   7   0   0      105.48      101.60      2.63 o 
   8   0   0     3824.94     3842.02     48.14 o 
   9   0   0      425.05      437.66      7.69 o 
  10   0   0      144.70      141.05      3.84 o 
  11   0   0        0.84        1.61      0.55 o 
   1   1   0        1.62        1.20      0.09 o 
   2   1   0     6003.50     5844.47     78.14 o 
   3   1   0     4050.32     3974.01     37.76 o 
   4   1   0      126.38      133.54      4.03 o 
   5   1   0      197.23      206.34      3.57 o 
   6   1   0     1792.35     1731.54     16.60 o 
   7   1   0        9.08        8.40      0.44 o 
   8   1   0        3.06        2.62      0.66 o 
   9   1   0        0.09        0.41      0.26 o 
  10   1   0        0.76        1.15      0.34 o 
  11   1   0       48.71       45.29      1.53 o 
   0   2   0     2421.00     2376.78     29.41 o 
   1   2   0     5404.77     4922.13     75.47 o 
   2   2   0     1203.71     1184.73     11.85 o 
   3   2   0     1011.90      993.55     11.11 o 
   4   2   0      133.87      116.21      1.70 o 
   5   2   0      671.85      713.08      5.57 o 
   6   2   0     1035.35     1053.74      8.04 o 
   7   2   0      836.04      857.04      7.62 o 
   8   2   0      242.89      232.17      3.35 o 
   9   2   0      288.67      296.20      7.29 o 
  10   2   0       96.42       89.28      2.09 o 
  11   2   0      149.86      162.41      3.69 o 
   1   3   0     1007.54      936.16     11.68 o 
   2   3   0     2139.12     2041.13     15.80 o 
   3   3   0     2306.49     2373.51     19.72 o 
   4   3   0      303.27      337.85      3.70 o 
   5   3   0       81.87       78.29      1.20 o 
   6   3   0      324.01      331.44      3.45 o 
   7   3   0      312.81      300.18      3.33 o 
   8   3   0        9.40        8.89      0.58 o 
   9   3   0        0.08        0.04      0.30 o 
  10   3   0        4.74        3.78      0.59 o 
  11   3   0       31.29       36.71      1.67 o 
   0   4   0       17.46       14.67      0.55 o 
   1   4   0      211.57      224.79      2.31 o 
   2   4   0      553.06      528.14      4.46 o 
   3   4   0     3611.64     3717.65     38.92 o 
   4   4   0     1419.47     1324.89     10.88 o 
   5   4   0     3528.47     3617.42     33.16 o 
   6   4   0     1695.08     1751.02     17.39 o 
   7   4   0      462.49      484.88      7.63 o 
   8   4   0      213.28      203.59      2.69 o 
   9   4   0        1.27        1.30      0.39 o 
  10   4   0       11.43       10.71      1.10 o 
   1   5   0     2298.55     2521.04     21.89 o 
   2   5   0      790.19      841.28      9.51 o 
   3   5   0      728.36      782.84      6.52 o 
   4   5   0        6.65        3.91      0.49 o 
   5   5   0      426.69      436.17      4.08 o 
   6   5   0        3.48        8.66      0.77 o 
   7   5   0      143.27      120.92      2.40 o 
   8   5   0        1.15        0.91      0.28 o 
   9   5   0       71.06       65.88      2.06 o 
  10   5   0        2.56        3.91      0.63 o 
   0   6   0      144.40      100.14      1.85 o 
   1   6   0     2777.02     3011.61     38.08 o 
   2   6   0      527.97      514.54      5.89 o 
   3   6   0      492.13      460.79      4.76 o 
   4   6   0      141.83      147.96      1.59 o 
   5   6   0      718.18      740.61      6.57 o 
   6   6   0     1030.67     1046.21     10.27 o 
   7   6   0     1468.48     1429.12     13.69 o 
   8   6   0       40.76       49.65      2.07 o 
   9   6   0       98.48       96.18      2.57 o 
  10   6   0        9.59        9.59      1.46 o 
   1   7   0       89.00       75.59      1.18 o 
   2   7   0      346.52      382.09      4.69 o 
   3   7   0      817.85      806.97      8.96 o 
   4   7   0      194.59      174.56      2.15 o 
   5   7   0       41.66       41.66      1.14 o 
   6   7   0      133.69      120.77      2.17 o 
   7   7   0       16.85       17.76      0.97 o 
   8   7   0       38.50       33.44      1.18 o 
   9   7   0        0.05        0.47      0.36 o 
  10   7   0       13.91       14.53      1.07 o 
   0   8   0     2698.06     2870.27     35.27 o 
   1   8   0     2280.03     2359.22     30.62 o 
   2   8   0      920.07      917.11     10.06 o 
   3   8   0      220.28      211.68      3.13 o 
   4   8   0       55.81       49.46      1.14 o 
   5   8   0      110.27      104.25      1.95 o 
   6   8   0      143.19      142.39      2.46 o 
   7   8   0      268.51      263.12      3.79 o 
   8   8   0      203.47      204.58      3.48 o 
   9   8   0      169.45      177.63      3.78 o 
   1   9   0        0.44        0.67      0.22 o 
   2   9   0       21.08       19.05      1.25 o 
   3   9   0      167.44      162.28      2.71 o 
   4   9   0       11.05       10.56      0.63 o 
   5   9   0      205.65      195.39      3.39 o 
   6   9   0       37.60       34.81      1.32 o 
   7   9   0       34.14       33.32      1.25 o 
   8   9   0       30.29       26.40      1.10 o 
   9   9   0       71.39       77.41      2.02 o 
   0  10   0     1956.57     1914.43     34.84 o 
   1  10   0      753.19      790.09     11.31 o 
   2  10   0      445.20      444.85      5.68 o 
   3  10   0        5.88        4.56      0.47 o 
   4  10   0     1380.81     1433.17     15.55 o 
   5  10   0       51.59       52.31      1.62 o 
   6  10   0      145.23      144.56      3.00 o 
   7  10   0       54.21       46.85      2.85 o 
   8  10   0      301.52      325.11      5.36 o 
   1  11   0      139.54      125.91      3.17 o 
   2  11   0       48.69       51.94      1.89 o 
   3  11   0      192.53      180.96      3.99 o 
   4  11   0      141.74      140.84      3.45 o 
   5  11   0       60.16       60.54      1.81 o 
   6  11   0        2.88        4.16      0.57 o 
   7  11   0        1.72        3.53      0.54 o 
   8  11   0       77.73       69.63      2.19 o 
   0  12   0      167.19      180.24      5.74 o 
   1  12   0      552.02      537.84      8.70 o 
   2  12   0      173.66      168.41      3.92 o 
   3  12   0       43.38       41.68      1.77 o 
   4  12   0      113.16      113.31      4.68 o 
   5  12   0      284.89      284.43      4.70 o 
   6  12   0      487.26      486.99      7.02 o 
   7  12   0      694.74      747.87      9.85 o 
   1  13   0        0.62        2.58      2.18 o 
   2  13   0       24.29       23.80      1.42 o 
   3  13   0        0.00        0.25      0.39 o 
   4  13   0        5.07        4.83      1.24 o 
   5  13   0        2.33        1.44      0.58 o 
   6  13   0        2.23        2.28      0.73 o 
   0  14   0      143.09      147.36      5.53 o 
   1  14   0      168.23      156.58      4.02 o 
   2  14   0      166.33      171.84      4.25 o 
   3  14   0       86.64       87.36      4.31 o 
   4  14   0      276.67      291.87      8.98 o 
   5  14   0      158.48      165.54      5.74 o 
   1  15   0       30.79       27.47      1.69 o 
   2  15   0       80.40       83.13      2.90 o 
   3  15   0        0.00        0.54      0.80 o 
 -11   1   1      126.09      119.38      2.53 o 
 -10   1   1      430.82      440.64      5.58 o 
  -9   1   1      512.53      527.37      6.13 o 
  -8   1   1      255.39      241.59      2.90 o 
  -7   1   1      127.33      123.34      1.44 o 
  -6   1   1      342.29      326.96      2.99 o 
  -5   1   1      939.35      945.77      7.14 o 
  -4   1   1     6383.17     6272.73     44.12 o 
  -3   1   1     5485.91     5234.97     40.17 o 
  -2   1   1     2687.61     2710.51     19.14 o 
  -1   1   1     1781.72     1833.83     18.44 o 
   0   1   1     2013.47     1972.52     15.59 o 
   1   1   1      433.83      467.33      4.98 o 
   2   1   1      820.77      823.03      9.64 o 
   3   1   1     2913.48     2885.45     29.88 o 
   4   1   1     3011.49     3214.42     22.68 o 
   5   1   1     1450.05     1495.66     10.97 o 
   6   1   1        4.99        7.48      0.64 o 
   7   1   1       12.26       10.80      0.63 o 
   8   1   1      390.15      393.44      4.95 o 
   9   1   1      376.57      388.98      5.12 o 
  10   1   1      287.99      275.17      4.91 o 
 -11   2   1        5.33        3.60      0.61 o 
 -10   2   1       88.99       90.36      2.04 o 
  -9   2   1      101.04      100.99      2.06 o 
  -8   2   1      125.24      120.79      1.87 o 
  -7   2   1        1.24        1.69      0.22 o 
  -6   2   1      104.11      115.14      1.42 o 
  -5   2   1        3.62        2.43      0.41 o 
  -4   2   1     1050.45     1198.78      8.76 o 
  -3   2   1        1.91        3.15      0.18 o 
  -2   2   1      374.63      385.28      3.47 o 
  -1   2   1     5757.51     5570.75     48.68 o 
   0   2   1     1076.76     1136.44      8.90 o 
   1   2   1        8.67        4.23      0.24 o 
   2   2   1      423.51      460.87      3.94 o 
   3   2   1     1507.71     1705.87     17.69 o 
   4   2   1        6.53        8.71      0.36 o 
   5   2   1        7.01        5.52      0.53 o 
   6   2   1      217.73      203.23      2.58 o 
   7   2   1      101.48       99.96      1.92 o 
   8   2   1      124.55      121.01      2.30 o 
   9   2   1       38.38       35.28      1.25 o 
  10   2   1      107.64      112.48      2.46 o 
 -11   3   1      403.12      472.00      7.17 o 
 -10   3   1       92.94       80.63      2.29 o 
  -9   3   1      457.07      462.07      5.58 o 
  -8   3   1      307.24      297.99      3.42 o 
  -7   3   1      622.17      657.18      6.08 o 
  -6   3   1      531.57      561.24      4.65 o 
  -5   3   1      345.01      337.74      2.97 o 
  -4   3   1       89.74       63.55      0.96 o 
  -3   3   1     5786.97     5605.41     42.38 o 
  -2   3   1     1873.18     1880.91     16.35 o 
  -1   3   1     1904.46     1965.36     17.07 o 
   0   3   1      382.13      390.14      4.68 o 
   1   3   1       92.18      101.02      1.10 o 
   2   3   1     2241.95     2282.86     18.85 o 
   3   3   1     1753.51     1864.85     22.52 o 
   4   3   1      508.96      438.03      4.07 o 
   5   3   1     2073.94     2186.83     22.47 o 
   6   3   1     1074.61     1112.99     10.95 o 
   7   3   1      390.89      385.67      4.71 o 
   8   3   1      232.95      231.81      3.45 o 
   9   3   1        4.10        2.32      0.40 o 
  10   3   1      186.37      186.82      4.06 o 
 -11   4   1       16.80       14.08      1.39 o 
 -10   4   1        3.28        3.05      0.56 o 
  -9   4   1       15.69       13.66      0.90 o 
  -8   4   1       79.86       68.61      1.57 o 
  -7   4   1       10.46        7.59      0.43 o 
  -6   4   1       22.40       22.67      0.74 o 
  -5   4   1      133.81      155.31      1.68 o 
  -4   4   1       37.26       40.04      0.66 o 
  -3   4   1       40.83       40.83      0.61 o 
  -2   4   1      293.04      328.32      5.31 o 
  -1   4   1      426.79      380.43      3.65 o 
   0   4   1        0.08        2.72      0.85 o 
   1   4   1      422.92      479.05      4.07 o 
   2   4   1      666.30      756.28      6.22 o 
   3   4   1      413.91      417.50      3.41 o 
   4   4   1       28.98       18.55      0.47 o 
   5   4   1      153.94      155.88      1.99 o 
   6   4   1      101.72       92.52      1.51 o 
   7   4   1       80.13       69.68      1.35 o 
   8   4   1       23.28       22.57      0.92 o 
   9   4   1       10.04        7.84      0.86 o 
  10   4   1       13.96       16.87      1.14 o 
 -11   5   1      110.49      115.75      3.04 o 
 -10   5   1      231.48      233.96      4.41 o 
  -9   5   1      380.32      403.56      5.12 o 
  -8   5   1      425.36      428.75      5.18 o 
  -7   5   1      435.45      439.03      6.19 o 
  -6   5   1      273.72      284.36      3.07 o 
  -5   5   1      259.96      248.17      2.39 o 
  -4   5   1     1480.82     1527.73     11.15 o 
  -3   5   1     1347.46     1340.27     13.91 o 
  -2   5   1     1113.42     1128.93     11.78 o 
  -1   5   1      157.55      117.30      1.41 o 
   0   5   1       49.72       24.42      0.67 o 
   1   5   1      943.10      935.43      8.45 o 
   2   5   1     2314.58     2350.95     21.35 o 
   3   5   1     2658.74     2780.43     19.70 o 
   4   5   1     2142.43     2179.62     16.30 o 
   5   5   1      715.50      731.65      7.02 o 
   6   5   1      320.34      303.88      5.27 o 
   7   5   1      131.74      127.47      2.27 o 
   8   5   1       76.92       77.25      2.18 o 
   9   5   1      192.13      189.64      3.87 o 
  10   5   1      130.00      127.87      3.23 o 
 -10   6   1       22.72       23.70      1.26 o 
  -9   6   1        2.92        2.47      0.40 o 
  -8   6   1       23.52       20.29      0.96 o 
  -7   6   1        0.02        0.28      0.24 o 
  -6   6   1        2.15        1.84      0.26 o 
  -5   6   1       62.00       56.98      2.03 o 
  -4   6   1       96.22       91.61      1.49 o 
  -3   6   1        6.23        5.22      0.40 o 
  -2   6   1       35.27       40.71      2.02 o 
  -1   6   1       16.67       21.49      0.48 o 
   0   6   1      181.72      183.88      2.20 o 
   1   6   1        0.05        0.19      0.17 o 
   2   6   1       66.52       59.86      0.90 o 
   3   6   1       14.21       13.97      0.42 o 
   4   6   1       57.56       50.91      0.82 o 
   5   6   1        1.89        2.05      0.35 o 
   6   6   1        0.00        0.37      0.25 o 
   7   6   1      190.66      175.30      3.36 o 
   8   6   1       46.75       45.21      1.68 o 
   9   6   1       12.69       11.56      0.92 o 
  10   6   1        1.63        0.67      0.78 o 
 -10   7   1      105.07      100.36      2.73 o 
  -9   7   1      250.21      255.65      3.86 o 
  -8   7   1      165.83      174.06      2.91 o 
  -7   7   1      692.26      668.88      7.26 o 
  -6   7   1      219.05      224.71      4.68 o 
  -5   7   1      498.47      484.74      5.20 o 
  -4   7   1      101.16      102.68      1.67 o 
  -3   7   1     2207.39     2187.21     22.37 o 
  -2   7   1      945.76      961.12     10.38 o 
  -1   7   1      527.74      484.59      4.75 o 
   0   7   1       85.31       47.10      0.86 o 
   1   7   1     1302.43     1390.73     20.87 o 
   2   7   1     2382.52     2492.04     21.75 o 
   3   7   1     1604.74     1694.30     14.06 o 
   4   7   1      181.70      181.11      2.62 o 
   5   7   1      140.27      137.82      2.30 o 
   6   7   1      118.29      102.72      2.02 o 
   7   7   1       91.70       82.86      3.09 o 
   8   7   1      151.95      164.11      3.47 o 
   9   7   1      225.20      210.57      4.25 o 
 -10   8   1       59.69       65.31      4.60 o 
  -9   8   1        2.33        1.14      0.34 o 
  -8   8   1       19.35       14.07      0.85 o 
  -7   8   1        0.46        0.66      0.32 o 
  -6   8   1       23.01       25.40      1.20 o 
  -5   8   1      181.93      168.24      2.45 o 
  -4   8   1     1173.41     1188.58     12.93 o 
  -3   8   1       32.62       29.91      0.98 o 
  -2   8   1       83.89       82.15      2.49 o 
  -1   8   1      826.60      926.29     10.48 o 
   0   8   1       17.19       16.01      0.52 o 
   1   8   1       50.71       45.91      0.88 o 
   2   8   1      368.12      363.40      4.65 o 
   3   8   1      713.75      669.82      7.74 o 
   4   8   1      538.56      554.04      6.06 o 
   5   8   1       47.11       41.59      1.22 o 
   6   8   1       34.60       25.55      1.00 o 
   7   8   1      162.74      148.66      2.69 o 
   8   8   1        7.53        9.44      0.69 o 
   9   8   1       12.43       14.24      1.07 o 
  -9   9   1      164.35      170.34      3.53 o 
  -8   9   1      400.52      401.31      6.00 o 
  -7   9   1      122.86      120.92      2.68 o 
  -6   9   1      127.61      124.23      2.61 o 
  -5   9   1      268.71      261.07      3.41 o 
  -4   9   1     1272.48     1281.51     13.98 o 
  -3   9   1        8.55        9.92      0.77 o 
  -2   9   1     1255.29     1264.64     18.39 o 
  -1   9   1     1325.71     1324.43     14.11 o 
   0   9   1     1552.94     1569.02     14.11 o 
   1   9   1      872.08      880.47      9.80 o 
   2   9   1        9.34        9.81      0.58 o 
   3   9   1       76.64       71.58      2.33 o 
   4   9   1      762.56      773.24      9.27 o 
   5   9   1       25.08       25.93      1.13 o 
   6   9   1      113.17      115.12      2.28 o 
   7   9   1      264.94      268.87      4.00 o 
   8   9   1      253.15      251.32      3.96 o 
  -9  10   1      111.04      119.14      3.68 o 
  -8  10   1       86.71       94.27      2.47 o 
  -7  10   1        1.03        2.37      0.45 o 
  -6  10   1       67.61       65.41      3.23 o 
  -5  10   1      465.23      464.45      6.74 o 
  -4  10   1       17.04       18.91      0.89 o 
  -3  10   1      110.56       97.58      2.06 o 
  -2  10   1      336.05      321.57      4.45 o 
  -1  10   1      361.60      373.25      4.90 o 
   0  10   1       30.24       26.72      1.31 o 
   1  10   1      276.50      262.74      4.84 o 
   2  10   1      378.50      377.81      5.03 o 
   3  10   1      715.45      733.44      8.66 o 
   4  10   1        4.08        3.17      0.60 o 
   5  10   1      140.58      133.63      2.83 o 
   6  10   1      258.16      262.93      4.46 o 
   7  10   1       81.26       75.38      2.20 o 
   8  10   1        4.25        3.76      0.57 o 
  -8  11   1       59.23       67.68      2.66 o 
  -7  11   1        1.02        1.27      0.38 o 
  -6  11   1       39.45       39.08      1.46 o 
  -5  11   1      564.26      559.59      8.82 o 
  -4  11   1      802.79      828.52      9.84 o 
  -3  11   1      928.27      963.30     11.07 o 
  -2  11   1      772.04      787.94     11.81 o 
  -1  11   1      205.69      212.91      4.40 o 
   0  11   1       75.82       67.94      2.21 o 
   1  11   1        9.25        7.91      0.80 o 
   2  11   1       69.83       64.13      2.12 o 
   3  11   1      546.57      543.41      6.88 o 
   4  11   1      905.78      935.27     13.61 o 
   5  11   1      628.94      654.45      8.54 o 
   6  11   1      216.50      224.51      4.13 o 
   7  11   1       81.78       89.69      3.34 o 
  -7  12   1       12.55       11.14      1.44 o 
  -6  12   1       21.30       18.86      1.03 o 
  -5  12   1        6.93        5.56      0.60 o 
  -4  12   1        7.53        5.16      0.93 o 
  -3  12   1        0.77        0.90      0.45 o 
  -2  12   1       61.99       56.61      3.55 o 
  -1  12   1       45.78       33.24      1.60 o 
   0  12   1        5.67        2.33      0.62 o 
   1  12   1       39.67       37.54      1.69 o 
   2  12   1      119.38      116.80      3.10 o 
   3  12   1       39.43       31.19      2.37 o 
   4  12   1       26.37       26.17      2.22 o 
   5  12   1       84.17       82.77      2.27 o 
   6  12   1      161.73      172.46      4.46 o 
  -6  13   1        7.66        8.46      0.94 o 
  -5  13   1      214.94      212.47      4.95 o 
  -4  13   1      684.69      714.10     15.99 o 
  -3  13   1      295.64      281.14      5.68 o 
  -2  13   1      564.30      563.38      9.27 o 
  -1  13   1       42.40       41.70      1.90 o 
   0  13   1       43.07       29.30      1.58 o 
   1  13   1      202.40      202.70      4.57 o 
   2  13   1      164.39      163.43      3.96 o 
   3  13   1      585.08      585.92     13.96 o 
   4  13   1     1080.68     1090.53     22.80 o 
   5  13   1      198.45      198.47      4.90 o 
   6  13   1      297.99      305.77      9.85 o 
  -5  14   1        5.06        6.54      0.93 o 
  -4  14   1       61.56       63.94      3.76 o 
  -3  14   1       41.88       40.48      1.93 o 
  -2  14   1      148.59      147.10      3.95 o 
  -1  14   1        5.15        7.10      0.99 o 
   0  14   1        6.39        4.34      0.80 o 
   1  14   1       13.69        8.38      0.98 o 
   2  14   1      220.73      231.00      5.12 o 
   3  14   1        3.43        4.21      1.22 o 
   4  14   1       85.76       89.24      4.48 o 
  -3  15   1       92.09       95.12      3.19 o 
  -2  15   1      121.82      115.22      3.54 o 
  -1  15   1      180.53      189.29      4.69 o 
   0  15   1      359.62      384.36      7.44 o 
   1  15   1      344.33      372.59     13.69 o 
   2  15   1      293.13      311.86      9.46 o 
   3  15   1      130.48      132.02      5.75 o 
 -11   0   2       69.75       68.40      2.56 o 
 -10   0   2       36.95       35.12      1.77 o 
  -9   0   2      552.42      570.38     10.63 o 
  -8   0   2      893.73      917.09     11.82 o 
  -7   0   2     1790.19     1869.93     19.48 o 
  -6   0   2     6525.33     6430.59     63.32 o 
  -5   0   2     4150.76     4199.82     41.56 o 
  -4   0   2      161.53      134.79      1.94 o 
  -3   0   2      986.38     1008.26     12.89 o 
  -2   0   2     9976.59     9227.61    234.56 o 
  -1   0   2     9267.76     8895.69    304.52 o 
   0   0   2     6309.48     6091.16     60.96 o 
   1   0   2     4372.65     4122.30     56.31 o 
   2   0   2     1471.59     1437.77     23.57 o 
   3   0   2     1377.63     1378.49     34.07 o 
   4   0   2      151.28      138.95      2.05 o 
   5   0   2     1351.46     1347.37     17.87 o 
   6   0   2      127.96      114.56      2.91 o 
   7   0   2     1738.66     1755.90     23.45 o 
   8   0   2      759.98      784.50     12.10 o 
   9   0   2      425.54      424.41      7.91 o 
  10   0   2        5.36        4.52      0.84 o 
 -11   1   2       24.93       26.22      1.47 o 
 -10   1   2       87.92       82.88      1.90 o 
  -9   1   2       14.39       12.94      0.61 o 
  -8   1   2     1244.09     1323.56     10.20 o 
  -7   1   2       51.46       47.22      0.90 o 
  -6   1   2      312.13      302.90      2.82 o 
  -5   1   2     1109.54     1121.57      8.34 o 
  -4   1   2       60.14       51.43      0.73 o 
  -3   1   2      217.58      205.57      1.81 o 
  -2   1   2      394.57      398.97      3.43 o 
  -1   1   2     1926.43     2064.64     18.09 o 
   0   1   2     6426.24     6095.10     73.78 o 
   1   1   2       30.87       20.64      0.38 o 
   2   1   2       37.95       34.51      0.50 o 
   3   1   2      231.59      235.24      2.39 o 
   4   1   2        0.69        0.37      0.27 o 
   5   1   2      161.65      149.30      1.91 o 
   6   1   2       77.20       69.15      1.53 o 
   7   1   2      273.23      264.88      3.71 o 
   8   1   2       17.03       14.56      0.82 o 
   9   1   2        2.78        4.16      0.57 o 
  10   1   2        0.17        0.59      0.33 o 
 -11   2   2      137.13      140.86      3.21 o 
 -10   2   2       83.64       85.67      1.93 o 
  -9   2   2      147.57      142.12      2.16 o 
  -8   2   2       32.96       32.98      0.74 o 
  -7   2   2     1409.35     1450.69     10.91 o 
  -6   2   2     1727.65     1795.90     13.12 o 
  -5   2   2     1351.91     1334.27      9.82 o 
  -4   2   2     1571.64     1598.76     11.51 o 
  -3   2   2      231.97      201.65      1.80 o 
  -2   2   2      370.82      379.07      3.88 o 
  -1   2   2     1082.05     1089.96      9.70 o 
   0   2   2      869.87      891.46      7.09 o 
   1   2   2     3752.59     3727.94     26.25 o 
   2   2   2     3681.69     3723.53     29.72 o 
   3   2   2      562.84      527.97      4.69 o 
   4   2   2      532.02      534.08      4.86 o 
   5   2   2      146.78      146.14      1.89 o 
   6   2   2      565.23      552.65      6.10 o 
   7   2   2      386.72      375.57      4.74 o 
   8   2   2      363.74      357.01      4.75 o 
   9   2   2      190.58      186.29      5.53 o 
  10   2   2      238.12      252.80      4.14 o 
 -11   3   2        7.61        6.96      0.96 o 
 -10   3   2        9.07        8.48      0.81 o 
  -9   3   2      376.74      376.25      4.17 o 
  -8   3   2      227.56      228.75      2.82 o 
  -7   3   2        0.94        0.87      0.17 o 
  -6   3   2        5.95        5.84      0.34 o 
  -5   3   2      556.52      557.81      4.90 o 
  -4   3   2      395.26      365.91      3.08 o 
  -3   3   2      607.73      613.25      6.81 o 
  -2   3   2      720.66      781.22      8.21 o 
  -1   3   2      490.21      458.97      5.06 o 
   0   3   2      916.65      897.09      7.22 o 
   1   3   2      644.74      654.59      5.68 o 
   2   3   2      104.08      118.73      1.23 o 
   3   3   2       70.59       79.08      1.17 o 
   4   3   2       19.79       17.97      0.56 o 
   5   3   2        3.05        2.88      0.47 o 
   6   3   2       12.10       10.44      0.65 o 
   7   3   2        6.60        6.26      0.55 o 
   8   3   2       10.05        8.70      0.65 o 
   9   3   2        9.68       10.31      0.75 o 
  10   3   2        0.33        0.43      0.55 o 
 -11   4   2      502.15      548.42     11.34 o 
 -10   4   2      236.69      242.03      5.07 o 
  -9   4   2      186.50      190.39      3.01 o 
  -8   4   2      156.39      146.08      2.42 o 
  -7   4   2        4.77        5.61      0.33 o 
  -6   4   2      280.28      282.43      2.71 o 
  -5   4   2       25.55       20.15      0.49 o 
  -4   4   2     1243.71     1292.26      9.62 o 
  -3   4   2     2600.20     2643.37     20.45 o 
  -2   4   2     1916.73     1892.62     14.82 o 
  -1   4   2     3569.75     3568.70     44.68 o 
   0   4   2     3788.23     3935.80     39.18 o 
   1   4   2     1481.23     1521.58     12.00 o 
   2   4   2     2013.25     2186.34     15.58 o 
   3   4   2       13.18        8.07      0.34 o 
   4   4   2       89.24       87.59      1.36 o 
   5   4   2      518.93      499.15      4.83 o 
   6   4   2      369.14      384.94      4.89 o 
   7   4   2      534.10      527.50      6.13 o 
   8   4   2      340.93      343.60      6.17 o 
   9   4   2       38.64       30.89      1.47 o 
  10   4   2      174.63      198.16      6.12 o 
 -11   5   2        3.18        3.47      0.80 o 
 -10   5   2       31.96       31.34      1.77 o 
  -9   5   2      191.63      186.53      3.01 o 
  -8   5   2        1.04        0.16      0.21 o 
  -7   5   2       73.97       63.04      1.23 o 
  -6   5   2      116.53      116.28      1.47 o 
  -5   5   2      429.94      466.25      4.78 o 
  -4   5   2       93.80       73.46      1.03 o 
  -3   5   2       56.98       55.18      1.32 o 
  -2   5   2       91.89      101.15      1.36 o 
  -1   5   2     1378.34     1564.02     13.82 o 
   0   5   2      306.15      345.47      3.54 o 
   1   5   2        3.34        3.07      0.23 o 
   2   5   2       61.07       59.99      0.92 o 
   3   5   2       61.67       63.54      0.89 o 
   4   5   2      245.78      256.92      2.84 o 
   5   5   2        7.89       10.11      0.52 o 
   6   5   2        0.06        0.58      0.22 o 
   7   5   2       44.58       29.76      1.68 o 
   8   5   2      181.04      169.83      3.56 o 
   9   5   2        7.43        5.69      0.78 o 
 -10   6   2      196.07      186.76      3.77 o 
  -9   6   2       82.04       93.28      2.05 o 
  -8   6   2      420.90      419.55      5.11 o 
  -7   6   2      765.59      759.34      6.95 o 
  -6   6   2      342.09      344.19      4.08 o 
  -5   6   2       49.04       51.78      1.12 o 
  -4   6   2      235.47      237.51      2.88 o 
  -3   6   2      308.58      277.13      3.73 o 
  -2   6   2     2556.72     2674.31     23.27 o 
  -1   6   2     1214.10     1142.38     11.90 o 
   0   6   2     3095.99     3198.17     27.62 o 
   1   6   2     1995.42     2148.85     19.17 o 
   2   6   2      755.41      712.15      6.10 o 
   3   6   2        4.35        3.78      0.28 o 
   4   6   2       88.40       87.89      1.42 o 
   5   6   2      194.53      217.64      2.69 o 
   6   6   2     1699.02     1665.43     24.74 o 
   7   6   2      417.46      433.63      7.67 o 
   8   6   2      231.93      234.04      4.40 o 
   9   6   2       18.96       18.47      1.19 o 
 -10   7   2       30.19       30.37      1.42 o 
  -9   7   2       13.86       15.17      0.97 o 
  -8   7   2      346.09      330.95      4.38 o 
  -7   7   2      104.24      107.79      3.04 o 
  -6   7   2        5.44        5.01      0.44 o 
  -5   7   2      118.90      116.89      1.89 o 
  -4   7   2      131.73      128.42      2.30 o 
  -3   7   2     1124.37     1104.88     11.96 o 
  -2   7   2      170.52      157.77      1.94 o 
  -1   7   2       20.39       21.51      0.76 o 
   0   7   2      875.03      972.48      9.01 o 
   1   7   2      719.38      726.76      6.96 o 
   2   7   2       39.51       36.41      0.76 o 
   3   7   2       84.46       82.95      1.05 o 
   4   7   2        1.80        2.45      0.41 o 
   5   7   2       17.30       17.90      0.88 o 
   6   7   2        0.19        0.29      0.29 o 
   7   7   2        1.93        0.81      0.33 o 
   8   7   2        3.52        1.48      0.61 o 
   9   7   2       13.22       12.84      1.04 o 
 -10   8   2       42.03       41.84      2.09 o 
  -9   8   2       46.72       46.85      2.57 o 
  -8   8   2      273.48      267.89      5.60 o 
  -7   8   2      576.22      586.06      7.56 o 
  -6   8   2     1092.47     1111.08     10.76 o 
  -5   8   2     1418.94     1419.13     13.23 o 
  -4   8   2      436.44      425.85      6.17 o 
  -3   8   2      282.49      263.53      3.77 o 
  -2   8   2       90.58       86.22      1.75 o 
  -1   8   2       41.61       39.71      0.82 o 
   0   8   2      428.82      460.86      4.74 o 
   1   8   2      590.78      610.33      8.48 o 
   2   8   2      811.27      846.87      9.47 o 
   3   8   2      801.01      799.85      9.36 o 
   4   8   2      434.31      431.80      5.09 o 
   5   8   2      388.15      383.22      4.79 o 
   6   8   2      401.22      403.64      5.13 o 
   7   8   2      218.31      217.98      3.49 o 
   8   8   2      164.06      163.52      3.64 o 
  -9   9   2        0.04        0.69      0.48 o 
  -8   9   2      103.48      104.28      4.90 o 
  -7   9   2        3.21        5.79      2.29 o 
  -6   9   2        1.07        1.70      0.31 o 
  -5   9   2      217.03      211.44      3.55 o 
  -4   9   2      145.83      143.62      2.87 o 
  -3   9   2       35.42       35.21      1.14 o 
  -2   9   2       22.06       15.97      0.74 o 
  -1   9   2       15.55       17.94      0.75 o 
   0   9   2      115.04      115.85      1.71 o 
   1   9   2        3.72        4.19      0.68 o 
   2   9   2       74.40       74.33      1.67 o 
   3   9   2      665.70      672.80     10.01 o 
   4   9   2       29.56       25.63      1.12 o 
   5   9   2       25.33       22.57      1.23 o 
   6   9   2       56.53       54.02      1.54 o 
   7   9   2        8.98        7.22      0.62 o 
   8   9   2        3.39        3.42      0.64 o 
  -9  10   2       81.58       91.16      3.19 o 
  -8  10   2      123.34      122.32      3.63 o 
  -7  10   2      163.83      155.33      4.01 o 
  -6  10   2      320.38      316.19      4.85 o 
  -5  10   2     1925.50     1956.99     18.00 o 
  -4  10   2      497.64      492.07      6.43 o 
  -3  10   2       52.22       47.77      1.41 o 
  -2  10   2       32.93       35.51      1.16 o 
  -1  10   2      320.93      303.02      4.23 o 
   0  10   2      389.80      381.13      8.14 o 
   1  10   2      757.64      801.76     11.47 o 
   2  10   2        8.51        8.43      0.58 o 
   3  10   2     1316.36     1366.76     18.54 o 
   4  10   2      367.62      371.32      5.45 o 
   5  10   2      198.53      202.31      3.73 o 
   6  10   2       12.75        9.35      0.68 o 
   7  10   2      240.71      251.25      3.99 o 
  -8  11   2       69.26       77.80      2.88 o 
  -7  11   2        1.17        1.49      0.52 o 
  -6  11   2       36.45       34.28      2.01 o 
  -5  11   2       12.11       10.48      0.64 o 
  -4  11   2      100.39       97.77      2.23 o 
  -3  11   2      180.25      177.29      3.18 o 
  -2  11   2      378.24      375.33      6.59 o 
  -1  11   2      453.55      430.17      7.23 o 
   0  11   2      103.77       83.83      6.61 o 
   1  11   2      293.03      296.83      5.53 o 
   2  11   2      388.80      396.03      7.10 o 
   3  11   2        0.02        0.40      0.44 o 
   4  11   2       15.64       13.31      0.99 o 
   5  11   2       21.96       17.54      1.35 o 
   6  11   2       49.87       44.15      1.67 o 
   7  11   2       68.08       81.86      3.21 o 
  -7  12   2      332.34      344.17      8.29 o 
  -6  12   2      133.79      125.48      4.29 o 
  -5  12   2      169.77      166.08      4.08 o 
  -4  12   2        1.15        1.55      0.30 o 
  -3  12   2       91.02       94.64      2.84 o 
  -2  12   2      609.77      604.86      9.66 o 
  -1  12   2      548.20      584.95      9.34 o 
   0  12   2     1044.67     1054.49     15.00 o 
   1  12   2      839.18      856.85     12.62 o 
   2  12   2      194.05      194.50      6.41 o 
   3  12   2       47.35       44.50      2.87 o 
   4  12   2        2.15        3.42      0.73 o 
   5  12   2       10.27        9.99      1.01 o 
   6  12   2      385.94      414.66      6.47 o 
  -6  13   2       14.63       13.29      1.03 o 
  -5  13   2       18.16       16.32      1.92 o 
  -4  13   2       52.39       53.76      2.19 o 
  -3  13   2        1.86        1.59      0.52 o 
  -2  13   2        1.26        0.57      0.45 o 
  -1  13   2        1.05        1.18      0.76 o 
   0  13   2       47.04       43.79      1.96 o 
   1  13   2        0.70        0.25      0.45 o 
   2  13   2        4.45        2.97      1.03 o 
   3  13   2        3.84        2.96      1.06 o 
   4  13   2       23.27       20.34      1.47 o 
   5  13   2        1.28        1.02      0.58 o 
  -5  14   2      139.72      134.49      5.72 o 
  -4  14   2      117.00      123.87      3.68 o 
  -3  14   2       97.23       98.31      3.14 o 
  -2  14   2      181.09      174.49      4.40 o 
  -1  14   2      159.31      171.34      4.34 o 
   0  14   2      459.89      480.43      8.48 o 
   1  14   2      448.14      457.74     13.53 o 
   2  14   2      193.80      181.20      6.66 o 
   3  14   2      203.06      199.18      7.08 o 
   4  14   2       82.33       83.98      3.15 o 
  -3  15   2        9.94        8.18      1.19 o 
  -2  15   2       39.98       40.09      2.05 o 
  -1  15   2       22.92       26.73      1.75 o 
   0  15   2        0.01        0.55      0.51 o 
   1  15   2        0.29        0.44      0.62 o 
   2  15   2        3.82        3.66      1.25 o 
 -11   1   3      137.49      134.86      3.73 o 
 -10   1   3      492.01      516.02      7.08 o 
  -9   1   3     1182.24     1242.90      9.81 o 
  -8   1   3       99.70       99.72      1.48 o 
  -7   1   3      574.59      589.79      4.96 o 
  -6   1   3      165.20      148.76      1.69 o 
  -5   1   3     1355.28     1403.72     10.30 o 
  -4   1   3     1306.34     1296.91      9.47 o 
  -3   1   3     1258.22     1190.33     10.74 o 
  -2   1   3      563.69      465.63      5.29 o 
  -1   1   3     3352.08     3342.90     25.67 o 
   0   1   3      294.24      344.00      3.04 o 
   1   1   3      180.31      182.69      1.71 o 
   2   1   3      511.89      512.07      4.51 o 
   3   1   3     3458.86     3591.94     25.29 o 
   4   1   3     3683.16     3792.86     35.27 o 
   5   1   3     1370.20     1387.41     13.17 o 
   6   1   3       52.32       49.83      1.36 o 
   7   1   3      262.91      254.30      3.74 o 
   8   1   3       11.93       12.17      0.78 o 
   9   1   3       49.92       44.98      1.93 o 
 -11   2   3       12.19       13.68      1.15 o 
 -10   2   3       14.59       13.85      1.27 o 
  -9   2   3       20.60       19.12      0.65 o 
  -8   2   3       44.99       45.69      0.96 o 
  -7   2   3        9.83       10.06      0.49 o 
  -6   2   3       10.28       11.94      0.48 o 
  -5   2   3       61.71       58.57      0.87 o 
  -4   2   3        1.73        2.07      0.25 o 
  -3   2   3      580.53      611.17      5.90 o 
  -2   2   3     2435.52     2634.66     33.97 o 
  -1   2   3      126.92      145.39      1.68 o 
   0   2   3     1634.39     1888.48     14.74 o 
   1   2   3     2986.86     3265.27     22.91 o 
   2   2   3      196.81      204.54      2.75 o 
   3   2   3        1.96        1.41      0.21 o 
   4   2   3       69.15       62.53      1.11 o 
   5   2   3        2.30        1.68      0.40 o 
   6   2   3      620.78      620.43      6.85 o 
   7   2   3       82.06       76.24      1.82 o 
   8   2   3       22.83       21.44      1.00 o 
   9   2   3      129.31      137.36      3.00 o 
 -11   3   3       95.72       97.75      3.21 o 
 -10   3   3      289.15      302.89      4.88 o 
  -9   3   3      390.43      388.56      4.29 o 
  -8   3   3      699.29      730.66      6.13 o 
  -7   3   3      407.02      415.45      3.78 o 
  -6   3   3      183.38      194.20      2.05 o 
  -5   3   3      325.81      358.86      3.43 o 
  -4   3   3      901.16      940.00      8.61 o 
  -3   3   3     2513.10     2541.28     19.76 o 
  -2   3   3     6855.18     6761.81     84.57 o 
  -1   3   3     4768.54     4772.21     47.38 o 
   0   3   3     2028.96     2091.04     14.91 o 
   1   3   3      240.14      227.33      2.52 o 
   2   3   3      480.23      513.95      4.74 o 
   3   3   3      258.64      308.58      3.17 o 
   4   3   3      350.40      345.85      3.55 o 
   5   3   3      561.89      567.86      5.41 o 
   6   3   3      867.31      891.06     11.21 o 
   7   3   3      512.76      522.21      6.24 o 
   8   3   3      168.01      159.90      2.95 o 
   9   3   3       96.36       85.83      2.18 o 
 -11   4   3       40.74       41.16      2.06 o 
 -10   4   3        0.05        0.48      0.31 o 
  -9   4   3       80.25       71.01      3.29 o 
  -8   4   3       32.82       29.38      0.98 o 
  -7   4   3      162.08      158.73      1.90 o 
  -6   4   3       56.70       51.19      0.89 o 
  -5   4   3        0.09        0.15      0.13 o 
  -4   4   3       19.27       26.18      0.57 o 
  -3   4   3      629.68      636.02      6.36 o 
  -2   4   3       18.75       16.49      0.80 o 
  -1   4   3      249.16      284.62      3.10 o 
   0   4   3       19.42       12.11      0.38 o 
   1   4   3      792.21      795.76      6.79 o 
   2   4   3       99.53       93.93      1.17 o 
   3   4   3       34.53       28.90      0.73 o 
   4   4   3       31.91       27.60      0.76 o 
   5   4   3      294.40      275.47      4.62 o 
   6   4   3        0.00        0.30      0.27 o 
   7   4   3       21.14       18.26      0.88 o 
   8   4   3       10.73        9.58      1.50 o 
   9   4   3      118.95      128.51      3.26 o 
 -11   5   3       40.30       35.24      1.95 o 
 -10   5   3      196.59      215.38      4.05 o 
  -9   5   3      144.49      143.79      3.04 o 
  -8   5   3      314.01      304.03      4.62 o 
  -7   5   3      142.90      143.97      2.14 o 
  -6   5   3       24.11       22.87      0.74 o 
  -5   5   3      445.46      454.01      4.24 o 
  -4   5   3     2066.14     2145.73     16.90 o 
  -3   5   3     2388.35     2498.93     25.29 o 
  -2   5   3     2534.36     2650.10     23.14 o 
  -1   5   3      979.21      997.31      9.20 o 
   0   5   3      651.37      652.97      5.60 o 
   1   5   3      773.34      742.88      6.33 o 
   2   5   3      197.34      182.92      1.90 o 
   3   5   3      447.19      444.80      4.33 o 
   4   5   3      411.96      422.22      5.36 o 
   5   5   3      275.42      265.47      3.28 o 
   6   5   3      160.53      153.64      3.10 o 
   7   5   3       87.26       86.87      2.38 o 
   8   5   3      174.61      174.39      3.76 o 
   9   5   3      378.82      402.56     11.79 o 
 -10   6   3       41.01       39.79      1.60 o 
  -9   6   3       13.49       11.83      1.46 o 
  -8   6   3        0.08        1.04      0.49 o 
  -7   6   3        1.15        1.45      0.48 o 
  -6   6   3       97.91       96.78      1.69 o 
  -5   6   3       48.56       48.98      1.09 o 
  -4   6   3      398.09      394.15      3.71 o 
  -3   6   3      254.02      258.10      2.98 o 
  -2   6   3       27.90       21.24      0.61 o 
  -1   6   3        6.91       11.02      0.45 o 
   0   6   3      260.60      267.18      3.05 o 
   1   6   3      586.88      598.70      5.30 o 
   2   6   3      205.13      189.76      2.15 o 
   3   6   3      220.52      215.37      2.57 o 
   4   6   3       40.76       43.86      1.39 o 
   5   6   3      348.11      339.13      4.45 o 
   6   6   3      127.57      117.44      2.74 o 
   7   6   3       61.66       62.85      2.04 o 
   8   6   3        0.10       -0.25      0.34 o 
 -10   7   3       68.42       60.46      2.50 o 
  -9   7   3       19.03       22.12      1.43 o 
  -8   7   3      456.89      462.58     10.51 o 
  -7   7   3      266.74      256.67      4.09 o 
  -6   7   3     1147.99     1197.69     13.36 o 
  -5   7   3      214.09      220.19      3.29 o 
  -4   7   3     1398.02     1469.31     15.76 o 
  -3   7   3      962.70      998.55     11.07 o 
  -2   7   3      571.71      595.31      5.93 o 
  -1   7   3      171.15      205.54      2.55 o 
   0   7   3      105.20       96.24      1.52 o 
   1   7   3      207.02      207.23      2.59 o 
   2   7   3     2851.52     2994.37     23.43 o 
   3   7   3      965.75     1007.71      8.78 o 
   4   7   3     1213.72     1260.86     12.19 o 
   5   7   3      402.54      404.81      5.01 o 
   6   7   3      232.85      207.76      3.94 o 
   7   7   3       10.76        6.29      0.84 o 
   8   7   3       12.60        9.08      1.19 o 
 -10   8   3       49.23       52.18      2.36 o 
  -9   8   3        3.92        3.23      0.66 o 
  -8   8   3        0.01        0.31      0.53 o 
  -7   8   3      153.34      152.96      3.58 o 
  -6   8   3      493.19      501.08      6.61 o 
  -5   8   3        2.17        1.44      0.35 o 
  -4   8   3      713.55      743.25      8.79 o 
  -3   8   3       97.18      103.67      2.09 o 
  -2   8   3        0.11        0.34      0.21 o 
  -1   8   3       25.03       24.98      0.71 o 
   0   8   3      101.45       99.54      1.60 o 
   1   8   3       65.01       58.61      1.18 o 
   2   8   3      317.70      321.47      3.69 o 
   3   8   3       10.90        9.80      0.61 o 
   4   8   3      285.98      284.19      3.86 o 
   5   8   3      141.92      135.06      2.48 o 
   6   8   3       70.24       65.12      1.70 o 
   7   8   3       58.73       50.81      1.89 o 
   8   8   3      238.41      265.46      5.05 o 
  -9   9   3      512.78      532.32     18.13 o 
  -8   9   3      364.24      357.29      6.99 o 
  -7   9   3      513.13      520.47      7.02 o 
  -6   9   3      101.90       95.53      2.24 o 
  -5   9   3     1106.91     1120.15     12.72 o 
  -4   9   3        3.50        3.84      0.76 o 
  -3   9   3      121.56      121.54      2.45 o 
  -2   9   3      181.35      171.95      2.90 o 
  -1   9   3      798.06      812.00      9.32 o 
   0   9   3      430.93      443.91      4.79 o 
   1   9   3      387.79      400.03      5.20 o 
   2   9   3        3.46        3.10      0.54 o 
   3   9   3     1928.08     2009.78     21.48 o 
   4   9   3      537.70      544.87      6.59 o 
   5   9   3      529.98      531.07      6.33 o 
   6   9   3      145.38      146.40      2.77 o 
   7   9   3       86.25       78.92      2.94 o 
  -9  10   3       83.69       96.93      4.81 o 
  -8  10   3      135.17      134.13      3.87 o 
  -7  10   3       48.74       50.57      2.70 o 
  -6  10   3       16.36       13.51      1.33 o 
  -5  10   3      504.97      492.71      7.66 o 
  -4  10   3      134.89      125.63      2.56 o 
  -3  10   3      175.79      176.62      3.11 o 
  -2  10   3        3.12        4.59      1.10 o 
  -1  10   3      308.15      280.93      4.12 o 
   0  10   3      304.22      301.95      5.49 o 
   1  10   3      239.81      243.31      4.87 o 
   2  10   3        0.38        0.81      0.36 o 
   3  10   3      100.45       95.76      2.72 o 
   4  10   3       13.66       12.88      0.85 o 
   5  10   3       14.79       12.30      0.77 o 
   6  10   3       19.24       22.01      1.04 o 
   7  10   3        0.15       -0.31      0.31 o 
  -8  11   3      147.93      145.06      4.14 o 
  -7  11   3        4.77        6.56      0.79 o 
  -6  11   3       67.74       63.40      1.89 o 
  -5  11   3      110.15      105.49      2.46 o 
  -4  11   3       62.00       56.96      1.69 o 
  -3  11   3      919.98      916.85     10.79 o 
  -2  11   3      732.73      765.96     11.50 o 
  -1  11   3      919.37      941.83     13.59 o 
   0  11   3      444.82      462.28      7.69 o 
   1  11   3       12.32       12.69      0.96 o 
   2  11   3       63.35       60.92      3.25 o 
   3  11   3      215.98      213.96      5.75 o 
   4  11   3      142.70      135.79      3.73 o 
   5  11   3      313.47      317.83      5.26 o 
   6  11   3      163.58      162.63      3.55 o 
  -7  12   3        9.49        9.93      0.98 o 
  -6  12   3       64.59       62.90      1.93 o 
  -5  12   3        0.40        0.07      0.26 o 
  -4  12   3       69.98       68.31      1.91 o 
  -3  12   3        1.59        1.30      0.53 o 
  -2  12   3        0.17        0.55      0.42 o 
  -1  12   3       44.97       46.99      2.26 o 
   0  12   3      171.88      160.06      3.87 o 
   1  12   3        5.49        3.98      1.03 o 
   2  12   3       83.04       81.81      3.95 o 
   3  12   3        0.28        0.19      0.51 o 
   4  12   3       15.90       13.68      1.21 o 
   5  12   3       60.36       64.03      2.04 o 
  -6  13   3        1.74        1.78      0.38 o 
  -5  13   3      155.93      168.24      8.75 o 
  -4  13   3      232.86      222.47      9.33 o 
  -3  13   3      722.35      722.82     11.47 o 
  -2  13   3     1074.60     1073.96     15.67 o 
  -1  13   3      197.58      217.68      4.91 o 
   0  13   3      277.71      281.12      5.74 o 
   1  13   3       95.93      104.51      4.65 o 
   2  13   3        1.90        2.33      0.87 o 
   3  13   3      155.53      157.27      6.06 o 
   4  13   3       30.23       25.18      1.70 o 
  -5  14   3       67.33       61.54      4.10 o 
  -4  14   3       81.53       82.60      2.93 o 
  -3  14   3        4.06        2.87      0.69 o 
  -2  14   3        0.02        0.83      0.44 o 
  -1  14   3        0.50        1.62      0.59 o 
   0  14   3       68.28       64.50      2.51 o 
   1  14   3        0.00       -0.47      0.47 o 
   2  14   3      124.13      138.69      5.72 o 
   3  14   3       10.76        9.31      1.51 o 
  -2  15   3       85.50       85.91      3.12 o 
  -1  15   3      100.35       94.72      3.25 o 
   0  15   3      252.72      263.88      8.65 o 
 -11   0   4      175.64      176.77      6.25 o 
 -10   0   4       70.26       72.00      2.46 o 
  -9   0   4      325.45      337.71      6.14 o 
  -8   0   4       43.03       44.42      5.60 o 
  -7   0   4      623.53      634.86      7.49 o 
  -6   0   4     1251.09     1270.29     13.50 o 
  -5   0   4     2681.87     2720.75     33.88 o 
  -4   0   4      505.14      520.16      7.53 o 
  -3   0   4       19.14       26.59      1.01 o 
  -2   0   4       56.88       53.87      2.65 o 
  -1   0   4     3961.72     4228.00     49.11 o 
   0   0   4      961.44      948.41     10.05 o 
   1   0   4     1481.92     1497.27     25.13 o 
   2   0   4     1685.87     1735.91     17.86 o 
   3   0   4     1029.37     1051.16     19.21 o 
   4   0   4     1408.18     1455.59     19.43 o 
   5   0   4        1.59        1.28      0.50 o 
   6   0   4       31.04       27.63      1.52 o 
   7   0   4      381.24      376.03      7.15 o 
   8   0   4      186.99      187.61      4.74 o 
 -11   1   4        9.08        9.25      0.91 o 
 -10   1   4       79.02       78.97      1.83 o 
  -9   1   4       63.94       62.22      1.53 o 
  -8   1   4       35.81       34.60      0.92 o 
  -7   1   4       28.19       23.13      0.70 o 
  -6   1   4      140.54      149.73      1.94 o 
  -5   1   4       97.31       97.38      1.33 o 
  -4   1   4        0.83        0.75      0.27 o 
  -3   1   4      603.29      648.05      6.34 o 
  -2   1   4      870.97      912.52      7.52 o 
  -1   1   4      225.36      252.38      2.10 o 
   0   1   4       46.50       47.19      0.73 o 
   1   1   4       30.24       27.51      0.57 o 
   2   1   4      246.26      280.73      2.58 o 
   3   1   4       17.51       17.37      0.56 o 
   4   1   4       23.06       21.23      1.06 o 
   5   1   4      246.63      235.52      3.38 o 
   6   1   4      392.82      384.24      4.94 o 
   7   1   4       12.11       11.47      0.77 o 
   8   1   4        0.79        0.66      0.37 o 
 -11   2   4      147.89      148.07      5.84 o 
 -10   2   4      419.70      439.74      6.35 o 
  -9   2   4       24.01       22.26      0.79 o 
  -8   2   4      140.18      143.45      2.49 o 
  -7   2   4      602.39      617.73      5.77 o 
  -6   2   4      859.97      861.36      8.45 o 
  -5   2   4     1739.26     1775.11     15.30 o 
  -4   2   4     1762.39     1769.40     15.89 o 
  -3   2   4      117.06      107.80      2.77 o 
  -2   2   4     1266.81     1278.62     11.65 o 
  -1   2   4       37.69       44.22      0.75 o 
   0   2   4      712.84      680.01      5.29 o 
   1   2   4     2584.19     2658.91     18.91 o 
   2   2   4     1709.41     1757.41     12.81 o 
   3   2   4     1111.24     1110.29      9.50 o 
   4   2   4      364.02      372.33      4.48 o 
   5   2   4       33.95       34.53      2.11 o 
   6   2   4      290.40      275.30      3.93 o 
   7   2   4      107.13      104.19      2.60 o 
   8   2   4      128.45      116.41      2.55 o 
 -11   3   4       79.46       77.07      2.77 o 
 -10   3   4       31.47       32.98      2.22 o 
  -9   3   4       59.31       57.05      1.29 o 
  -8   3   4       99.91       98.32      1.67 o 
  -7   3   4       59.45       58.48      1.33 o 
  -6   3   4        6.82        6.73      0.46 o 
  -5   3   4       85.20       82.17      1.83 o 
  -4   3   4       24.50       24.24      0.73 o 
  -3   3   4      175.53      186.38      2.39 o 
  -2   3   4      150.24      157.89      4.75 o 
  -1   3   4      309.04      340.57      3.21 o 
   0   3   4        7.68        5.62      0.28 o 
   1   3   4      156.25      173.46      1.82 o 
   2   3   4        4.23        3.32      0.24 o 
   3   3   4        8.99        8.96      0.93 o 
   4   3   4        0.99        1.64      0.26 o 
   5   3   4      173.43      166.33      2.72 o 
   6   3   4      156.64      151.80      2.70 o 
   7   3   4        0.21       -0.10      0.30 o 
   8   3   4       11.90        9.82      0.75 o 
 -11   4   4      108.51      108.27      3.67 o 
 -10   4   4       80.92       83.08      2.26 o 
  -9   4   4      388.24      395.73      6.31 o 
  -8   4   4      281.00      289.18      5.40 o 
  -7   4   4      644.65      664.39      6.96 o 
  -6   4   4      615.74      609.70      6.35 o 
  -5   4   4      956.37      939.90      9.06 o 
  -4   4   4     1301.57     1308.47     17.30 o 
  -3   4   4      555.99      551.05      5.62 o 
  -2   4   4       13.52        8.19      0.42 o 
  -1   4   4      785.83      808.17      7.04 o 
   0   4   4      628.99      605.40      5.92 o 
   1   4   4     2046.33     2117.76     15.30 o 
   2   4   4      693.37      709.88      6.62 o 
   3   4   4       90.03       83.94      1.42 o 
   4   4   4      145.00      141.34      2.59 o 
   5   4   4      197.92      195.34      3.04 o 
   6   4   4      163.76      163.58      3.50 o 
   7   4   4      699.41      718.77      8.20 o 
   8   4   4      273.63      265.17      9.05 o 
 -11   5   4        1.36        0.58      0.47 o 
 -10   5   4       25.95       21.72      1.45 o 
  -9   5   4        5.02        4.18      0.61 o 
  -8   5   4        0.87        1.33      0.36 o 
  -7   5   4        0.01       -0.11      0.25 o 
  -6   5   4       60.61       58.85      1.75 o 
  -5   5   4        0.37        0.31      0.34 o 
  -4   5   4        0.38        1.10      0.22 o 
  -3   5   4        0.16        0.59      0.42 o 
  -2   5   4      696.42      740.98      7.24 o 
  -1   5   4        9.43       11.92      0.51 o 
   0   5   4       12.81       17.30      0.53 o 
   1   5   4       54.10       51.09      0.82 o 
   2   5   4      167.41      174.51      2.20 o 
   3   5   4        6.25        6.79      0.42 o 
   4   5   4       45.18       42.48      1.04 o 
   5   5   4       10.35        7.23      0.64 o 
   6   5   4      109.32       95.55      2.10 o 
   7   5   4       36.11       34.29      1.55 o 
   8   5   4       29.96       30.00      2.91 o 
 -10   6   4      135.74      143.90      4.06 o 
  -9   6   4      154.08      157.05      7.99 o 
  -8   6   4      830.04      848.41     10.29 o 
  -7   6   4      642.44      643.54      8.09 o 
  -6   6   4      251.79      243.92      3.40 o 
  -5   6   4      229.13      231.84      3.20 o 
  -4   6   4      262.24      240.84      3.02 o 
  -3   6   4      450.96      462.03      4.94 o 
  -2   6   4      748.10      760.76      6.68 o 
  -1   6   4      668.09      646.45      6.47 o 
   0   6   4     1735.63     1850.30     16.62 o 
   1   6   4     1340.98     1366.08     11.22 o 
   2   6   4       81.93       72.69      1.32 o 
   3   6   4       14.64       13.97      0.59 o 
   4   6   4        2.36        2.83      0.35 o 
   5   6   4      479.94      483.38      5.74 o 
   6   6   4      736.15      741.87     13.21 o 
   7   6   4      466.19      479.40      7.23 o 
   8   6   4      244.69      236.88      4.76 o 
 -10   7   4      130.68      128.94      3.86 o 
  -9   7   4        9.19        8.75      0.97 o 
  -8   7   4       12.35       11.40      0.81 o 
  -7   7   4       31.28       28.38      1.19 o 
  -6   7   4       15.90       14.81      1.10 o 
  -5   7   4      363.16      363.04      5.11 o 
  -4   7   4      167.56      164.36      2.91 o 
  -3   7   4       90.55       78.80      1.80 o 
  -2   7   4      242.75      252.01      3.10 o 
  -1   7   4       56.24       50.21      1.11 o 
   0   7   4      472.72      471.53      5.04 o 
   1   7   4      272.31      258.95      2.85 o 
   2   7   4       73.32       70.07      1.36 o 
   3   7   4        0.07       -0.02      0.19 o 
   4   7   4      243.77      238.38      3.45 o 
   5   7   4       47.90       44.62      1.35 o 
   6   7   4       63.06       54.04      1.90 o 
   7   7   4        0.01        0.39      0.37 o 
 -10   8   4       79.53       90.14      3.24 o 
  -9   8   4       74.84       76.86      4.53 o 
  -8   8   4       64.57       65.24      1.94 o 
  -7   8   4       67.64       66.85      1.91 o 
  -6   8   4      641.36      641.08      8.17 o 
  -5   8   4      324.13      311.72      4.69 o 
  -4   8   4      491.63      485.22      6.37 o 
  -3   8   4      544.85      560.48      7.02 o 
  -2   8   4      182.48      182.90      5.02 o 
  -1   8   4      371.16      390.07      4.60 o 
   0   8   4      567.26      579.62      6.03 o 
   1   8   4      497.56      512.30      5.47 o 
   2   8   4     1061.38     1060.15      9.30 o 
   3   8   4      365.77      370.37      4.65 o 
   4   8   4      183.60      180.85      2.96 o 
   5   8   4      187.75      180.39      3.08 o 
   6   8   4       96.31       96.57      2.72 o 
   7   8   4      123.79      122.53      3.17 o 
  -9   9   4       14.73       11.28      1.13 o 
  -8   9   4       28.14       29.87      1.70 o 
  -7   9   4       60.77       56.26      1.78 o 
  -6   9   4       43.25       41.63      1.48 o 
  -5   9   4       22.64       23.13      1.08 o 
  -4   9   4       72.18       70.17      1.84 o 
  -3   9   4       67.31       68.77      1.78 o 
  -2   9   4       96.53       91.61      2.05 o 
  -1   9   4      113.23      110.32      2.24 o 
   0   9   4      135.46      133.49      2.10 o 
   1   9   4      274.84      276.30      4.04 o 
   2   9   4      271.02      270.49      5.16 o 
   3   9   4       17.24       14.09      0.76 o 
   4   9   4       50.84       52.65      1.51 o 
   5   9   4        2.91        2.89      0.45 o 
   6   9   4        2.29        1.76      0.44 o 
  -8  10   4        1.02        0.66      1.04 o 
  -7  10   4       35.64       34.02      1.40 o 
  -6  10   4      427.55      433.98      6.26 o 
  -5  10   4     1111.78     1131.78     13.14 o 
  -4  10   4      166.69      158.75      3.07 o 
  -3  10   4      160.62      160.39      3.01 o 
  -2  10   4       54.65       57.15      1.61 o 
  -1  10   4      305.77      294.56      4.39 o 
   0  10   4      477.79      502.86      8.12 o 
   1  10   4      189.63      184.00      5.97 o 
   2  10   4      678.30      692.31     10.60 o 
   3  10   4     1011.31     1042.24     12.41 o 
   4  10   4      237.94      247.40      5.44 o 
   5  10   4        7.00        6.76      0.83 o 
   6  10   4        5.00        4.42      0.89 o 
  -8  11   4       18.76       19.62      1.75 o 
  -7  11   4        2.43        3.57      0.91 o 
  -6  11   4       17.79       15.00      0.94 o 
  -5  11   4      118.93      114.37      3.58 o 
  -4  11   4       88.11       88.72      2.22 o 
  -3  11   4       17.65       15.22      0.86 o 
  -2  11   4      170.71      157.64      3.86 o 
  -1  11   4        0.08        0.32      0.41 o 
   0  11   4        0.36        0.31      0.33 o 
   1  11   4      134.29      130.12      5.03 o 
   2  11   4       22.91       20.01      1.91 o 
   3  11   4        5.71        3.58      0.79 o 
   4  11   4       12.57       10.69      0.79 o 
   5  11   4        0.04        0.43      0.30 o 
  -7  12   4      185.35      199.84      5.02 o 
  -6  12   4      626.56      661.72      8.87 o 
  -5  12   4       77.66       78.89      2.19 o 
  -4  12   4       79.89       82.78      2.18 o 
  -3  12   4      173.95      164.94      4.14 o 
  -2  12   4      162.71      184.42      4.39 o 
  -1  12   4      138.85      134.91      3.60 o 
   0  12   4      510.76      506.81      8.54 o 
   1  12   4      180.76      175.87      6.25 o 
   2  12   4      375.57      388.03     10.51 o 
   3  12   4       66.01       72.21      2.80 o 
   4  12   4       11.35       11.94      1.32 o 
  -6  13   4       44.20       44.10      1.65 o 
  -5  13   4       32.78       35.83      2.53 o 
  -4  13   4        2.11        3.62      0.74 o 
  -3  13   4       18.79       16.88      1.94 o 
  -2  13   4       24.73       20.45      1.42 o 
  -1  13   4        0.97        0.75      0.47 o 
   0  13   4        6.34        8.56      1.43 o 
   1  13   4       24.13       25.59      2.27 o 
   2  13   4       15.81       15.68      1.84 o 
   3  13   4       22.11       20.94      1.58 o 
  -4  14   4      235.79      244.77      8.56 o 
  -3  14   4      275.27      283.91      6.17 o 
  -2  14   4        8.59        7.87      1.02 o 
  -1  14   4       97.82      100.94      3.27 o 
   0  14   4      105.60       94.88      4.69 o 
   1  14   4      100.99      101.05      4.89 o 
 -11   1   5      112.59      125.98      2.97 o 
 -10   1   5      504.22      537.87      6.40 o 
  -9   1   5       86.53       87.55      1.89 o 
  -8   1   5      224.82      216.45      3.17 o 
  -7   1   5      103.67       93.10      1.81 o 
  -6   1   5      220.17      219.01      3.00 o 
  -5   1   5      486.98      480.53      5.24 o 
  -4   1   5      711.30      715.83      7.17 o 
  -3   1   5      877.96      846.71      8.22 o 
  -2   1   5     5414.65     5596.86     39.03 o 
  -1   1   5     1310.29     1364.71     10.07 o 
   0   1   5      784.84      795.48      6.55 o 
   1   1   5        8.31        6.24      0.34 o 
   2   1   5       50.86       47.04      0.85 o 
   3   1   5      269.29      248.25      3.37 o 
   4   1   5      522.75      513.41      5.92 o 
   5   1   5       33.20       30.04      1.12 o 
   6   1   5      609.32      612.53      7.17 o 
   7   1   5      205.09      211.37      3.62 o 
   8   1   5      286.17      286.86      4.56 o 
 -11   2   5       68.27       74.23      3.41 o 
 -10   2   5       95.02       98.35      2.13 o 
  -9   2   5        4.97        4.51      0.52 o 
  -8   2   5       44.40       42.25      1.63 o 
  -7   2   5      116.64      109.34      1.99 o 
  -6   2   5       58.32       48.02      1.21 o 
  -5   2   5      886.18      910.24      9.04 o 
  -4   2   5      193.82      199.00      2.67 o 
  -3   2   5      140.37      132.82      2.01 o 
  -2   2   5      630.97      681.97      6.10 o 
  -1   2   5        8.30        8.43      0.33 o 
   0   2   5       63.00       69.99      1.03 o 
   1   2   5        8.73        9.08      0.48 o 
   2   2   5      227.95      230.52      2.68 o 
   3   2   5        2.63        1.67      0.33 o 
   4   2   5      145.20      144.25      2.49 o 
   5   2   5       35.04       33.97      1.20 o 
   6   2   5        3.23        3.18      0.50 o 
   7   2   5       13.70       11.96      0.81 o 
 -11   3   5       20.95       21.04      1.51 o 
 -10   3   5      196.08      204.18      3.88 o 
  -9   3   5      562.73      584.93      7.78 o 
  -8   3   5     1408.35     1485.18     14.20 o 
  -7   3   5     1277.78     1325.23     12.69 o 
  -6   3   5       96.06       86.32      1.67 o 
  -5   3   5        1.43        1.88      0.48 o 
  -4   3   5        6.19        3.67      0.36 o 
  -3   3   5      355.28      329.25      3.83 o 
  -2   3   5     1089.86     1073.07     10.15 o 
  -1   3   5     1442.68     1474.33     11.95 o 
   0   3   5      871.76      907.45      7.05 o 
   1   3   5     1319.74     1426.49     10.66 o 
   2   3   5       74.08       72.35      1.30 o 
   3   3   5      230.34      227.44      2.78 o 
   4   3   5      340.14      328.02      4.30 o 
   5   3   5      702.08      716.29      7.94 o 
   6   3   5      397.13      389.97      6.49 o 
   7   3   5      169.09      164.87      3.13 o 
 -11   4   5        0.79        1.25      0.59 o 
 -10   4   5       90.62       85.99      2.36 o 
  -9   4   5       21.67       20.01      1.09 o 
  -8   4   5       28.93       24.44      1.15 o 
  -7   4   5       85.29       75.53      1.61 o 
  -6   4   5        2.16        2.93      0.37 o 
  -5   4   5       51.52       56.21      1.28 o 
  -4   4   5       73.12       71.14      1.43 o 
  -3   4   5       22.34       18.19      1.01 o 
  -2   4   5      307.32      322.65      3.77 o 
  -1   4   5      110.03      118.15      1.57 o 
   0   4   5       67.85       68.30      1.07 o 
   1   4   5      522.61      532.61      4.55 o 
   2   4   5       32.07       29.15      0.81 o 
   3   4   5       65.22       61.51      1.27 o 
   4   4   5      121.55      111.19      2.17 o 
   5   4   5       30.89       28.78      1.12 o 
   6   4   5       29.29       27.19      1.14 o 
   7   4   5       29.22       26.83      1.19 o 
 -10   5   5       82.94       82.79      2.98 o 
  -9   5   5      566.93      572.48      7.81 o 
  -8   5   5      505.83      498.60      9.67 o 
  -7   5   5      489.66      503.15      6.79 o 
  -6   5   5       96.59       87.07      2.08 o 
  -5   5   5      976.30     1005.37      9.84 o 
  -4   5   5      281.54      276.73      3.47 o 
  -3   5   5      425.47      422.86      4.72 o 
  -2   5   5       43.51       35.08      0.95 o 
  -1   5   5      163.62      159.20      2.31 o 
   0   5   5      383.65      386.04      3.84 o 
   1   5   5      548.30      562.45      4.48 o 
   2   5   5      359.13      365.81      3.90 o 
   3   5   5     1231.32     1287.58     11.09 o 
   4   5   5      889.09      917.85      9.56 o 
   5   5   5      577.54      569.93      6.72 o 
   6   5   5       81.71       79.75      1.99 o 
   7   5   5        1.29        0.86      0.40 o 
 -10   6   5       13.07       14.41      1.28 o 
  -9   6   5       44.76       43.47      1.62 o 
  -8   6   5        0.75        0.58      0.31 o 
  -7   6   5       44.41       42.20      1.50 o 
  -6   6   5      469.72      460.55      6.29 o 
  -5   6   5      212.90      210.23      3.55 o 
  -4   6   5       48.44       42.08      2.18 o 
  -3   6   5        7.87        6.48      0.45 o 
  -2   6   5       17.80       16.06      0.65 o 
  -1   6   5      402.20      411.65      4.64 o 
   0   6   5       82.31       75.73      1.29 o 
   1   6   5      507.32      525.01      5.11 o 
   2   6   5       47.54       44.54      1.07 o 
   3   6   5       91.30       88.81      1.63 o 
   4   6   5       31.45       31.15      0.97 o 
   5   6   5        9.60        9.64      0.96 o 
   6   6   5        9.93        5.91      0.77 o 
   7   6   5        9.95        9.60      0.95 o 
 -10   7   5       38.98       42.21      2.19 o 
  -9   7   5       64.94       62.29      2.07 o 
  -8   7   5       34.70       28.30      1.28 o 
  -7   7   5      139.67      132.53      2.86 o 
  -6   7   5      158.38      152.28      3.03 o 
  -5   7   5      265.13      259.91      3.64 o 
  -4   7   5     1355.85     1398.67     13.37 o 
  -3   7   5     1967.35     2095.06     22.08 o 
  -2   7   5      398.15      385.24      4.82 o 
  -1   7   5      325.87      318.83      3.86 o 
   0   7   5        1.55        2.27      0.44 o 
   1   7   5      295.01      293.57      3.35 o 
   2   7   5      167.24      161.53      2.31 o 
   3   7   5      268.59      276.28      3.38 o 
   4   7   5      361.17      375.70      4.88 o 
   5   7   5      815.63      829.92     18.80 o 
   6   7   5       85.98       82.18      2.94 o 
  -9   8   5      155.64      158.32      5.56 o 
  -8   8   5       21.29       20.07      1.10 o 
  -7   8   5      117.79      119.66      2.74 o 
  -6   8   5      484.94      505.10      6.92 o 
  -5   8   5      182.90      175.49      3.29 o 
  -4   8   5       95.38       90.79      2.16 o 
  -3   8   5      300.74      299.06      4.53 o 
  -2   8   5        4.28        3.67      0.49 o 
  -1   8   5        1.23        1.76      0.30 o 
   0   8   5       68.65       63.22      1.40 o 
   1   8   5      185.23      178.14      3.11 o 
   2   8   5      603.11      605.64      5.98 o 
   3   8   5       63.27       62.78      1.83 o 
   4   8   5      166.78      171.39      2.97 o 
   5   8   5      115.07      108.46      2.81 o 
   6   8   5        1.48        2.26      0.57 o 
  -9   9   5      162.27      162.89      4.55 o 
  -8   9   5      122.55      122.47      2.92 o 
  -7   9   5       16.97       16.77      1.10 o 
  -6   9   5      247.55      241.86      4.24 o 
  -5   9   5      100.90       99.96      2.61 o 
  -4   9   5      154.47      152.04      3.03 o 
  -3   9   5      547.10      558.25      7.29 o 
  -2   9   5     1656.37     1707.36     18.47 o 
  -1   9   5     1208.19     1246.53     13.90 o 
   0   9   5      715.17      748.05      7.73 o 
   1   9   5       95.70       95.56      3.29 o 
   2   9   5       51.34       49.41      1.63 o 
   3   9   5       29.84       30.49      1.13 o 
   4   9   5      175.02      177.25      3.10 o 
   5   9   5      133.96      133.95      3.22 o 
  -8  10   5        0.47        0.99      0.36 o 
  -7  10   5      180.09      179.90      3.66 o 
  -6  10   5       12.33       13.25      1.61 o 
  -5  10   5      140.67      148.09      3.11 o 
  -4  10   5       32.23       31.46      1.29 o 
  -3  10   5       26.51       22.36      1.91 o 
  -2  10   5       75.01       74.98      1.97 o 
  -1  10   5       38.60       38.06      1.33 o 
   0  10   5       77.34       81.61      3.79 o 
   1  10   5       15.62       18.11      1.78 o 
   2  10   5       33.80       32.77      1.45 o 
   3  10   5       15.20       14.02      0.92 o 
   4  10   5       43.70       49.33      1.54 o 
  -7  11   5      220.15      227.84      4.32 o 
  -6  11   5      466.72      505.04      7.27 o 
  -5  11   5        9.23        7.43      0.80 o 
  -4  11   5       91.15       89.71      2.32 o 
  -3  11   5       77.62       71.46      2.76 o 
  -2  11   5      262.87      260.00      6.23 o 
  -1  11   5      638.38      634.71     10.14 o 
   0  11   5      288.83      296.94      8.60 o 
   1  11   5      124.60      135.17      5.29 o 
   2  11   5      519.87      539.11      9.47 o 
   3  11   5       46.97       51.05      5.20 o 
   4  11   5      148.74      147.37      3.35 o 
  -6  12   5       32.94       32.29      2.55 o 
  -5  12   5       21.92       18.38      1.05 o 
  -4  12   5        1.59        1.63      0.31 o 
  -3  12   5        0.14        0.09      0.38 o 
  -2  12   5       20.29       16.89      1.27 o 
  -1  12   5       15.70       13.58      1.10 o 
   0  12   5       25.77       28.05      2.36 o 
   1  12   5       79.70       79.46      4.09 o 
   2  12   5       11.70       11.11      1.15 o 
   3  12   5       16.86       17.13      1.69 o 
  -4  13   5       18.96       18.83      1.45 o 
  -3  13   5       85.91       71.83      2.73 o 
  -2  13   5       20.45       18.62      1.36 o 
  -1  13   5       78.64       70.85      3.93 o 
   0  13   5      298.07      323.24      9.67 o 
   1  13   5      214.36      220.26      7.63 o 
 -11   0   6      188.26      207.30      5.00 o 
 -10   0   6      569.32      616.88     10.17 o 
  -9   0   6       12.84       12.87      1.08 o 
  -8   0   6       31.78       29.12      1.49 o 
  -7   0   6        4.82        4.27      0.70 o 
  -6   0   6      989.42      980.61     13.83 o 
  -5   0   6      734.53      736.55     10.76 o 
  -4   0   6     1545.90     1587.03     20.85 o 
  -3   0   6      596.42      587.02      8.79 o 
  -2   0   6     2987.94     3119.59     38.93 o 
  -1   0   6      327.83      314.53      4.17 o 
   0   0   6       72.26       64.30      1.49 o 
   1   0   6      101.66      111.66      2.13 o 
   2   0   6       70.95       67.36      3.19 o 
   3   0   6      251.06      252.82      6.64 o 
   4   0   6      527.60      523.97      8.82 o 
   5   0   6       78.88       77.57      2.75 o 
   6   0   6      900.46      934.43     18.88 o 
   7   0   6      463.76      484.88      9.51 o 
 -11   1   6        0.02        0.35      0.30 o 
 -10   1   6       16.37       15.75      1.30 o 
  -9   1   6       46.95       43.30      1.35 o 
  -8   1   6        8.27        6.99      0.59 o 
  -7   1   6       50.65       46.11      1.29 o 
  -6   1   6        6.62        4.83      0.48 o 
  -5   1   6      144.23      133.39      2.22 o 
  -4   1   6      231.68      219.25      3.01 o 
  -3   1   6        0.00        0.32      0.23 o 
  -2   1   6      278.48      280.15      3.30 o 
  -1   1   6      122.20      110.68      1.49 o 
   0   1   6       84.99       78.21      1.18 o 
   1   1   6      273.67      271.39      2.74 o 
   2   1   6       21.49       18.05      0.78 o 
   3   1   6       63.39       58.24      1.50 o 
   4   1   6      656.09      659.48      7.43 o 
   5   1   6       34.76       30.78      1.20 o 
   6   1   6       22.48       18.27      1.00 o 
 -11   2   6      488.92      514.68      7.56 o 
 -10   2   6      117.94      128.15      2.53 o 
  -9   2   6        2.38        2.26      0.42 o 
  -8   2   6      157.18      158.87      2.69 o 
  -7   2   6      144.68      139.91      2.42 o 
  -6   2   6      415.30      390.98      4.72 o 
  -5   2   6     1519.66     1553.75     14.56 o 
  -4   2   6      511.34      485.25      5.39 o 
  -3   2   6     1513.61     1522.97     14.16 o 
  -2   2   6      152.87      159.20      1.89 o 
  -1   2   6        1.53        1.12      0.23 o 
   0   2   6      249.18      245.58      2.52 o 
   1   2   6      681.13      700.18      5.80 o 
   2   2   6      562.65      551.38      5.39 o 
   3   2   6      977.19     1001.15     11.66 o 
   4   2   6       46.06       46.18      1.41 o 
   5   2   6      277.24      275.08      4.12 o 
   6   2   6      116.85      117.53      2.57 o 
 -10   3   6       73.71       71.70      2.19 o 
  -9   3   6      104.19      105.96      2.62 o 
  -8   3   6        5.95        4.89      0.54 o 
  -7   3   6        7.24        5.57      0.53 o 
  -6   3   6      155.95      146.75      2.43 o 
  -5   3   6      214.70      214.54      3.04 o 
  -4   3   6       93.05       84.29      1.67 o 
  -3   3   6      538.59      567.74      6.10 o 
  -2   3   6        0.79        1.93      0.57 o 
  -1   3   6      495.00      515.83      4.96 o 
   0   3   6      155.11      145.79      1.85 o 
   1   3   6       21.33       18.53      0.67 o 
   2   3   6       46.12       47.38      1.11 o 
   3   3   6      331.29      330.96      4.37 o 
   4   3   6      338.43      329.12      4.49 o 
   5   3   6       27.70       24.60      1.09 o 
   6   3   6        1.59        1.26      0.79 o 
 -10   4   6      101.23       98.09      2.63 o 
  -9   4   6      284.00      291.71      4.90 o 
  -8   4   6      199.06      199.17      3.73 o 
  -7   4   6      339.49      330.82      4.29 o 
  -6   4   6      412.06      396.19      4.80 o 
  -5   4   6      745.73      720.24      7.55 o 
  -4   4   6      440.04      439.24      5.05 o 
  -3   4   6        4.52        3.71      0.43 o 
  -2   4   6        3.18        2.48      0.35 o 
  -1   4   6      114.80      121.51      1.80 o 
   0   4   6     1121.95     1138.13      9.77 o 
   1   4   6     2029.63     2099.73     19.21 o 
   2   4   6     1374.85     1415.84     12.06 o 
   3   4   6      648.98      675.26      7.46 o 
   4   4   6      262.93      272.13      3.99 o 
   5   4   6       12.18        8.70      0.69 o 
   6   4   6        0.91        1.03      0.38 o 
 -10   5   6        6.16        4.39      0.97 o 
  -9   5   6        0.08        0.53      0.42 o 
  -8   5   6        0.08        0.45      0.78 o 
  -7   5   6       13.80       12.00      0.85 o 
  -6   5   6        0.73        0.45      0.30 o 
  -5   5   6        0.37        0.32      0.21 o 
  -4   5   6        0.55        0.82      0.25 o 
  -3   5   6       67.25       61.21      1.41 o 
  -2   5   6        6.72        7.45      0.75 o 
  -1   5   6       54.75       52.86      1.28 o 
   0   5   6       58.46       57.26      1.21 o 
   1   5   6      124.10      122.18      2.18 o 
   2   5   6        6.93        7.13      0.57 o 
   3   5   6       51.31       50.91      1.24 o 
   4   5   6        7.96        8.68      0.65 o 
   5   5   6      103.09      108.39      3.66 o 
   6   5   6       26.33       24.53      1.90 o 
 -10   6   6       49.37       49.39      1.85 o 
  -9   6   6      388.68      392.41      5.61 o 
  -8   6   6      473.14      481.65      6.95 o 
  -7   6   6      350.42      356.06      5.47 o 
  -6   6   6       87.68       81.25      2.14 o 
  -5   6   6      270.16      261.79      4.28 o 
  -4   6   6       65.10       61.61      1.43 o 
  -3   6   6      280.27      275.76      3.62 o 
  -2   6   6       78.22       75.81      1.60 o 
  -1   6   6      636.11      634.67      6.77 o 
   0   6   6     1221.76     1264.86     10.87 o 
   1   6   6      908.60      949.95      9.66 o 
   2   6   6      229.40      218.21      2.92 o 
   3   6   6       90.93       87.66      1.71 o 
   4   6   6       23.29       23.43      1.04 o 
   5   6   6      162.78      159.34      3.01 o 
  -9   7   6        5.82        6.08      1.44 o 
  -8   7   6        3.45        2.87      0.53 o 
  -7   7   6        0.07        0.46      0.30 o 
  -6   7   6      623.13      611.44      8.12 o 
  -5   7   6       66.32       56.99      1.77 o 
  -4   7   6       11.83        9.73      1.11 o 
  -3   7   6      284.57      275.52      4.36 o 
  -2   7   6      429.65      413.82      5.52 o 
  -1   7   6       54.40       44.45      1.46 o 
   0   7   6       52.03       49.46      1.33 o 
   1   7   6       41.70       42.11      1.26 o 
   2   7   6      189.82      185.78      2.99 o 
   3   7   6       21.37       18.01      0.98 o 
   4   7   6       30.43       28.06      1.34 o 
   5   7   6        0.07        0.69      0.38 o 
  -9   8   6       71.96       74.83      2.31 o 
  -8   8   6       11.19       11.07      0.86 o 
  -7   8   6      203.35      209.36      3.98 o 
  -6   8   6      315.02      317.02      5.11 o 
  -5   8   6      351.35      345.70      5.33 o 
  -4   8   6      829.03      820.30     13.54 o 
  -3   8   6      509.31      498.11      6.75 o 
  -2   8   6      245.36      229.28      3.84 o 
  -1   8   6      244.75      250.78      3.45 o 
   0   8   6       24.33       23.88      1.05 o 
   1   8   6      225.15      233.69      3.46 o 
   2   8   6      188.33      192.41      3.11 o 
   3   8   6       59.08       57.48      1.86 o 
   4   8   6      113.29      104.43      3.40 o 
  -8   9   6        1.96        0.96      0.39 o 
  -7   9   6        1.62        0.91      0.40 o 
  -6   9   6       30.93       28.46      1.32 o 
  -5   9   6       18.21       17.65      1.33 o 
  -4   9   6       11.06        9.28      0.75 o 
  -3   9   6      171.02      159.51      3.18 o 
  -2   9   6       48.46       42.58      1.47 o 
  -1   9   6        3.66        3.08      0.56 o 
   0   9   6      245.76      251.36      5.10 o 
   1   9   6       11.18        9.56      0.80 o 
   2   9   6        3.61        3.68      0.65 o 
   3   9   6        9.02        9.77      0.82 o 
   4   9   6        2.03        3.49      0.74 o 
  -7  10   6       31.45       35.48      1.54 o 
  -6  10   6      722.73      757.78     12.04 o 
  -5  10   6      392.90      386.68      5.96 o 
  -4  10   6      660.21      634.94      8.43 o 
  -3  10   6      117.77      115.18      2.67 o 
  -2  10   6      267.73      264.51      4.40 o 
  -1  10   6       56.15       56.19      2.11 o 
   0  10   6       20.20       21.15      1.95 o 
   1  10   6        5.15        6.82      0.95 o 
   2  10   6      569.42      601.43     10.25 o 
   3  10   6      281.66      299.93      5.17 o 
  -6  11   6        0.01        0.09      0.31 o 
  -5  11   6       43.65       39.31      1.58 o 
  -4  11   6       11.57        8.63      0.73 o 
  -3  11   6       51.78       46.94      1.64 o 
  -2  11   6       66.48       61.80      2.39 o 
  -1  11   6       26.77       21.77      2.06 o 
   0  11   6        0.20        0.60      0.61 o 
   1  11   6        4.88        4.55      0.88 o 
   2  11   6        0.21       -0.52      0.84 o 
  -5  12   6       27.55       26.22      1.29 o 
  -4  12   6      115.09      114.29      3.59 o 
  -3  12   6      175.61      192.15      4.77 o 
  -2  12   6       59.00       66.87      3.40 o 
  -1  12   6      242.38      255.72      8.27 o 
   0  12   6       72.55       72.02      3.98 o 
 -10   1   7      104.46      111.62      2.67 o 
  -9   1   7      196.52      201.04      3.33 o 
  -8   1   7      539.52      543.73      6.44 o 
  -7   1   7      500.47      496.71      5.91 o 
  -6   1   7      667.97      669.53      7.34 o 
  -5   1   7      154.62      149.39      2.51 o 
  -4   1   7        8.53        8.02      0.57 o 
  -3   1   7      289.87      273.83      3.66 o 
  -2   1   7      294.93      289.28      3.79 o 
  -1   1   7      475.76      474.42      5.96 o 
   0   1   7      469.07      479.72      5.43 o 
   1   1   7      308.73      322.56      4.11 o 
   2   1   7      407.22      404.54      5.04 o 
   3   1   7      495.37      498.35      6.05 o 
   4   1   7       18.01       15.48      0.88 o 
   5   1   7      193.11      185.65      3.38 o 
 -10   2   7       63.86       57.94      2.01 o 
  -9   2   7        2.29        1.26      0.38 o 
  -8   2   7        7.20        5.74      0.59 o 
  -7   2   7       59.55       58.14      1.55 o 
  -6   2   7        0.01        1.02      1.04 o 
  -5   2   7        9.72        6.95      0.55 o 
  -4   2   7       46.99       41.53      1.21 o 
  -3   2   7      331.15      308.52      3.99 o 
  -2   2   7       96.43       89.72      1.80 o 
  -1   2   7       81.16       76.62      2.49 o 
   0   2   7      396.51      400.62      4.21 o 
   1   2   7        0.01        0.73      0.29 o 
   2   2   7        9.78        9.09      1.20 o 
   3   2   7       14.92       13.07      0.99 o 
   4   2   7        0.00        0.20      0.27 o 
   5   2   7       78.76       69.99      1.96 o 
 -10   3   7       11.42       12.03      1.24 o 
  -9   3   7      288.61      282.74      4.92 o 
  -8   3   7      463.29      468.95      5.93 o 
  -7   3   7      423.37      423.40      5.28 o 
  -6   3   7       98.44       93.63      1.96 o 
  -5   3   7      100.48      102.43      2.03 o 
  -4   3   7      125.94      117.12      2.16 o 
  -3   3   7      662.13      658.65      7.11 o 
  -2   3   7      640.98      641.63      6.22 o 
  -1   3   7      776.13      778.67      7.17 o 
   0   3   7      655.49      698.96      6.59 o 
   1   3   7      169.65      175.84      2.79 o 
   2   3   7       10.74       10.71      0.82 o 
   3   3   7       33.74       33.18      1.43 o 
   4   3   7      178.44      182.51      3.23 o 
   5   3   7      396.50      400.61      5.56 o 
 -10   4   7      104.51      103.41      2.80 o 
  -9   4   7        0.18       -0.23      0.33 o 
  -8   4   7        0.05        0.39      0.36 o 
  -7   4   7       10.73       10.20      0.74 o 
  -6   4   7        6.20        6.53      0.54 o 
  -5   4   7       25.84       23.50      0.93 o 
  -4   4   7       45.40       46.43      1.30 o 
  -3   4   7        0.39        0.25      0.34 o 
  -2   4   7      130.89      131.24      2.34 o 
  -1   4   7       41.45       40.16      1.15 o 
   0   4   7        6.98        6.35      0.56 o 
   1   4   7        0.00       -0.02      0.23 o 
   2   4   7       11.18       12.41      0.88 o 
   3   4   7        7.11        6.47      0.78 o 
   4   4   7        3.39        3.47      0.62 o 
   5   4   7        5.87        5.92      0.82 o 
  -9   5   7       96.08       93.35      2.61 o 
  -8   5   7      182.70      176.33      4.15 o 
  -7   5   7        4.93        5.28      0.81 o 
  -6   5   7      331.61      317.34      5.06 o 
  -5   5   7      345.42      344.65      4.47 o 
  -4   5   7      725.92      733.22      7.86 o 
  -3   5   7      329.57      317.22      4.15 o 
  -2   5   7      643.57      655.71      8.12 o 
  -1   5   7      396.55      393.67      4.29 o 
   0   5   7      647.73      669.23      7.33 o 
   1   5   7        1.41        1.13      0.32 o 
   2   5   7       88.53       85.08      1.91 o 
   3   5   7       92.16      100.34      2.61 o 
   4   5   7      373.69      394.71      8.62 o 
  -9   6   7        4.49        4.53      0.72 o 
  -8   6   7       83.59       76.87      2.30 o 
  -7   6   7       46.48       45.93      2.48 o 
  -6   6   7        4.34        4.17      0.93 o 
  -5   6   7      102.08       98.02      2.45 o 
  -4   6   7        1.14        1.08      0.31 o 
  -3   6   7       46.02       43.32      1.27 o 
  -2   6   7        8.21        7.42      0.55 o 
  -1   6   7      120.08      120.31      1.99 o 
   0   6   7       61.14       63.70      1.60 o 
   1   6   7       22.06       21.58      0.94 o 
   2   6   7       27.36       25.37      1.04 o 
   3   6   7        1.63        2.44      0.53 o 
   4   6   7        0.56        0.98      0.43 o 
  -8   7   7      106.43      107.09      3.52 o 
  -7   7   7      284.30      273.12      4.83 o 
  -6   7   7        2.36        2.08      0.49 o 
  -5   7   7      118.12      110.27      2.66 o 
  -4   7   7      368.00      358.53      7.84 o 
  -3   7   7      360.55      364.28      5.50 o 
  -2   7   7      333.80      341.15      4.88 o 
  -1   7   7      308.82      321.40      4.87 o 
   0   7   7      175.72      173.38      2.91 o 
   1   7   7      336.12      328.46      4.65 o 
   2   7   7       32.49       33.65      1.22 o 
   3   7   7       36.02       35.67      1.56 o 
  -8   8   7        7.91        7.54      0.82 o 
  -7   8   7      213.63      209.56      4.11 o 
  -6   8   7       34.75       32.37      1.43 o 
  -5   8   7       49.53       46.93      1.69 o 
  -4   8   7       14.32       12.13      0.86 o 
  -3   8   7        7.31        6.98      0.67 o 
  -2   8   7       97.31       92.24      2.30 o 
  -1   8   7       14.35       14.50      0.87 o 
   0   8   7       52.88       50.56      1.46 o 
   1   8   7      231.75      231.28      3.61 o 
   2   8   7        0.86        0.63      0.30 o 
   3   8   7        1.44        2.28      0.68 o 
  -7   9   7      260.08      262.76      5.85 o 
  -6   9   7      202.67      200.53      4.00 o 
  -5   9   7        1.98        3.24      0.52 o 
  -4   9   7        1.42        1.38      0.39 o 
  -3   9   7       78.58       77.93      2.48 o 
  -2   9   7      525.45      531.41      7.32 o 
  -1   9   7      599.17      627.02     10.24 o 
   0   9   7      139.94      140.26      3.08 o 
   1   9   7       50.64       52.82      1.82 o 
   2   9   7       86.78       93.82      2.55 o 
  -6  10   7       23.21       23.78      1.29 o 
  -5  10   7       51.04       50.54      2.22 o 
  -4  10   7       26.54       25.89      1.26 o 
  -3  10   7        0.76        0.97      0.34 o 
  -2  10   7        7.67        6.19      0.79 o 
  -1  10   7       41.94       40.04      1.86 o 
   0  10   7        3.12        1.77      0.65 o 
   1  10   7        2.40        2.41      0.71 o 
  -4  11   7      114.83      114.37      3.86 o 
  -3  11   7       44.03       43.60      1.63 o 
  -2  11   7      115.21      106.62      4.96 o 
  -1  11   7      167.82      168.04      6.42 o 
  -9   0   8      592.86      639.71     10.76 o 
  -8   0   8      117.09      123.71      3.59 o 
  -7   0   8      141.41      131.14      3.62 o 
  -6   0   8        1.49        0.83      0.41 o 
  -5   0   8        7.35        7.63      0.84 o 
  -4   0   8        7.72        7.29      0.84 o 
  -3   0   8      552.24      580.85      9.40 o 
  -2   0   8      774.12      813.54     12.22 o 
  -1   0   8     1189.09     1240.99     23.82 o 
   0   0   8      205.84      208.94      6.86 o 
   1   0   8      400.82      391.80     10.58 o 
   2   0   8      187.29      190.65      6.82 o 
   3   0   8      299.24      316.52      9.64 o 
   4   0   8        1.40        0.37      0.77 o 
  -9   1   8        0.45        0.21      0.30 o 
  -8   1   8       99.04       98.73      3.04 o 
  -7   1   8      368.01      359.77      4.85 o 
  -6   1   8       17.71       19.49      0.92 o 
  -5   1   8        0.01        0.08      0.28 o 
  -4   1   8      270.21      255.58      3.72 o 
  -3   1   8       57.85       54.53      1.49 o 
  -2   1   8      146.72      144.72      2.65 o 
  -1   1   8       33.77       32.18      1.01 o 
   0   1   8       23.60       20.42      1.04 o 
   1   1   8      187.38      184.76      4.60 o 
   2   1   8       46.19       45.46      2.19 o 
   3   1   8        0.03        0.22      0.75 o 
   4   1   8       60.59       52.55      5.49 o 
  -9   2   8      178.99      177.59      3.21 o 
  -8   2   8       83.10       77.40      1.94 o 
  -7   2   8       61.07       58.03      1.63 o 
  -6   2   8      227.32      228.29      3.54 o 
  -5   2   8      224.96      226.61      3.79 o 
  -4   2   8      433.40      424.47      5.29 o 
  -3   2   8      848.88      867.73      9.14 o 
  -2   2   8       35.22       37.52      1.38 o 
  -1   2   8       77.62       74.95      1.87 o 
   0   2   8      215.30      210.12      3.82 o 
   1   2   8      163.73      157.54      7.44 o 
   2   2   8      590.04      611.76     12.51 o 
   3   2   8      141.28      142.45      4.16 o 
  -9   3   8       69.50       67.19      2.22 o 
  -8   3   8      134.01      131.34      2.62 o 
  -7   3   8      110.81      108.38      2.30 o 
  -6   3   8       34.96       32.72      1.20 o 
  -5   3   8       78.57       71.82      1.77 o 
  -4   3   8       18.96       14.08      0.90 o 
  -3   3   8      351.34      335.25      4.47 o 
  -2   3   8      197.62      189.58      3.73 o 
  -1   3   8       17.11       14.30      0.76 o 
   0   3   8       44.66       43.88      1.57 o 
   1   3   8       79.39       70.59      2.19 o 
   2   3   8       78.75       74.32      2.83 o 
   3   3   8       71.22       68.21      2.21 o 
  -9   4   8        1.94        1.40      0.50 o 
  -8   4   8        9.52        8.72      1.31 o 
  -7   4   8       54.38       54.30      1.90 o 
  -6   4   8      793.38      800.13     10.05 o 
  -5   4   8     1298.92     1345.24     17.84 o 
  -4   4   8     1306.37     1335.19     13.20 o 
  -3   4   8      155.88      165.32      2.83 o 
  -2   4   8       39.07       41.22      1.29 o 
  -1   4   8        2.87        2.17      0.48 o 
   0   4   8       17.56       15.51      0.96 o 
   1   4   8       47.47       48.00      2.21 o 
   2   4   8      236.44      232.74      4.96 o 
   3   4   8      423.22      445.04      8.41 o 
  -8   5   8       47.37       42.48      1.75 o 
  -7   5   8       18.81       16.60      1.08 o 
  -6   5   8       57.80       57.17      2.46 o 
  -5   5   8        3.65        3.64      0.48 o 
  -4   5   8       16.45       17.05      0.85 o 
  -3   5   8       87.25       82.33      2.03 o 
  -2   5   8       41.82       44.21      1.35 o 
  -1   5   8       22.89       22.93      1.13 o 
   0   5   8       12.45       12.12      2.28 o 
   1   5   8        5.42        5.42      0.80 o 
   2   5   8        9.12       10.20      0.94 o 
   3   5   8       18.21       17.24      1.15 o 
  -8   6   8      227.67      239.67      4.63 o 
  -7   6   8       44.83       43.24      1.89 o 
  -6   6   8      307.73      301.67      5.15 o 
  -5   6   8      269.59      269.11      4.71 o 
  -4   6   8      428.03      416.49      6.25 o 
  -3   6   8      131.04      130.78      2.50 o 
  -2   6   8      114.87      114.18      2.30 o 
  -1   6   8      109.03      115.45      2.72 o 
   0   6   8      303.14      325.22      5.92 o 
   1   6   8       59.27       66.83      1.79 o 
   2   6   8      186.04      201.66      4.60 o 
  -7   7   8        3.61        3.05      0.59 o 
  -6   7   8       12.85       11.23      0.90 o 
  -5   7   8        0.40        1.10      0.37 o 
  -4   7   8        6.95        4.01      0.60 o 
  -3   7   8        0.31        0.89      0.33 o 
  -2   7   8       19.34       17.22      1.43 o 
  -1   7   8      205.70      209.01      5.61 o 
   0   7   8        8.45        5.27      0.60 o 
   1   7   8        0.11        0.32      0.32 o 
  -6   8   8       24.18       24.51      1.15 o 
  -5   8   8       81.65       79.71      2.04 o 
  -4   8   8       85.67       81.93      2.02 o 
  -3   8   8       44.85       44.20      1.63 o 
  -2   8   8      145.23      135.05      3.79 o 
  -1   8   8      111.90      107.57      3.30 o 
   0   8   8      271.09      295.17      4.35 o 
   1   8   8      683.18      748.78      8.61 o 
  -5   9   8       40.67       38.53      1.75 o 
  -4   9   8        1.97        2.04      0.46 o 
  -3   9   8       83.07       77.39      2.26 o 
  -2   9   8       46.56       45.50      2.09 o 
  -1   9   8        6.84        7.32      0.77 o 
  -8   1   9       71.99       73.80      2.00 o 
  -7   1   9      430.15      437.49      5.78 o 
  -6   1   9      368.86      375.17      5.14 o 
  -5   1   9       85.16       90.13      2.11 o 
  -4   1   9      100.91      102.69      2.33 o 
  -3   1   9      151.26      144.57      2.72 o 
  -2   1   9       93.03       87.55      2.03 o 
  -1   1   9      314.93      323.28      6.61 o 
   0   1   9      234.11      255.03      5.91 o 
   1   1   9      378.56      411.86     12.41 o 
  -8   2   9        1.94        1.72      0.44 o 
  -7   2   9       22.04       18.89      0.99 o 
  -6   2   9       36.41       33.86      1.29 o 
  -5   2   9        6.06        3.76      0.51 o 
  -4   2   9      141.90      129.03      2.57 o 
  -3   2   9        1.46        1.34      0.37 o 
  -2   2   9        1.10        0.97      0.57 o 
  -1   2   9      130.42      133.48      3.07 o 
   0   2   9       21.55       21.46      2.71 o 
   1   2   9        1.24        0.84      0.53 o 
  -7   3   9      173.41      175.19      3.21 o 
  -6   3   9      122.38      123.41      2.56 o 
  -5   3   9       33.74       39.10      1.58 o 
  -4   3   9      215.57      211.42      3.48 o 
  -3   3   9      149.49      162.30      2.94 o 
  -2   3   9      295.43      304.05      4.36 o 
  -1   3   9      290.26      290.25      4.34 o 
   0   3   9      219.81      224.01      5.61 o 
   1   3   9       23.24       18.61      1.56 o 
  -7   4   9       19.64       18.61      1.22 o 
  -6   4   9        9.25        9.31      0.86 o 
  -5   4   9        5.63        6.05      0.60 o 
  -4   4   9       29.16       26.87      1.47 o 
  -3   4   9       35.76       28.01      1.14 o 
  -2   4   9        2.50        2.54      0.52 o 
  -1   4   9        0.71        0.63      0.39 o 
   0   4   9       25.22       19.74      1.53 o 
   1   4   9        0.10        1.05      0.66 o 
  -6   5   9      267.03      268.71      7.69 o 
  -5   5   9      244.06      235.23      4.55 o 
  -4   5   9       54.08       55.31      1.63 o 
  -3   5   9       75.16       78.06      1.96 o 
  -2   5   9       79.41       83.25      2.38 o 
  -1   5   9      472.61      487.27      7.18 o 
   0   5   9       76.75       79.11      2.63 o 
  -6   6   9       28.31       22.33      1.29 o 
  -5   6   9        9.72        8.47      0.86 o 
  -4   6   9        0.43        0.60      0.39 o 
  -3   6   9       21.96       23.70      1.06 o 
  -2   6   9       97.63       94.99      2.57 o 
  -1   6   9       42.30       40.92      2.20 o 
  -4   7   9       86.55       80.29      2.41 o 
  -3   7   9       21.24       21.39      1.49 o 
  -2   7   9      205.72      216.74      5.22 o 
  -5   0  10       57.27       53.76      2.41 o 
  -4   0  10      167.77      175.48      4.62 o 
  -3   0  10      239.34      253.44      5.74 o 
  -2   0  10      376.06      421.59     11.96 o 
  -5   1  10        0.74        1.06      0.39 o 
  -4   1  10        0.62        0.52      0.36 o 
  -3   1  10        0.03        0.62      0.59 o 
  -2   1  10        0.01        0.79      0.37 o 
  -4   2  10      519.94      518.45      6.64 o 
  -3   2  10      124.92      135.00      2.79 o 
                                                 
